# Supplementary material for: Effect of sublethal dose of chloramphenicol on biofilm formation and virulence in Vibrio parahaemolyticus
Source: Front Microbiol. 2023 Sep 26;14:1275441. doi: 10.3389/fmicb.2023.1275441 (PMC10562556; doi:10.3389/fmicb.2023.1275441)
Supplement: Supplementary file 1 [file Table_1.XLS]

geneID	locus_tag	old_locus_tag	GeneName	length	log2FoldChange	pvalue	Regulation	Chr	Start	End	Product	KEGG	GO_Biological_Process	GO_Cellular_Component	GO_Molecular_Function	COG
gene-VP_RS11590	VP_RS11590	VP2388	glpD	1560	-9.372036212	3.80E-193	Down	NC_004603.1	2503985	2505544	glycerol-3-phosphate dehydrogenase	K00111	GO:0019563:glycerol catabolic process;GO:0046168:glycerol-3-phosphate catabolic process	GO:0009331:glycerol-3-phosphate dehydrogenase complex;GO:0005887:integral component of plasma membrane	GO:0009055:electron transfer activity;GO:0071949:FAD binding;GO:0052590:sn-glycerol-3-phosphate:ubiquinone oxidoreductase activity;GO:0052591:sn-glycerol-3-phosphate:ubiquinone-8 oxidoreductase activity	gnl|CDD|223651;COG0578, GlpA, Glycerol-3-phosphate dehydrogenase [Energy production and conversion].
gene-VP_RS11565	VP_RS11565	VP2381	glpQ	1056	-6.553467644	5.71E-95	Down	NC_004603.1	2497056	2498111	glycerophosphodiester phosphodiesterase	K01126	GO:0006071:glycerol metabolic process;GO:0006629:lipid metabolic process	GO:0042597:periplasmic space	GO:0005509:calcium ion binding;GO:0008889:glycerophosphodiester phosphodiesterase activity;GO:0046872:metal ion binding	gnl|CDD|223657;COG0584, UgpQ, Glycerophosphoryl diester phosphodiesterase [Energy production and conversion].
gene-VP_RS11570	VP_RS11570	VP2382	glpT	1371	-7.575441376	1.53E-81	Down	NC_004603.1	2498168	2499538	glycerol-3-phosphate transporter	-	GO:0006071:glycerol metabolic process;GO:0015793:glycerol transport;GO:0015794:glycerol-3-phosphate transmembrane transport	GO:0016021:integral component of membrane;GO:0005886:plasma membrane	GO:0015169:glycerol-3-phosphate transmembrane transporter activity;GO:0015527:glycerol-phosphate:inorganic phosphate antiporter activity;GO:0015315:organophosphate:inorganic phosphate antiporter activity	gnl|CDD|225180;COG2271, UhpC, Sugar phosphate permease [Carbohydrate transport and metabolism].
gene-VP_RS11575	VP_RS11575	VP2385	VP_RS11575	855	-7.629186349	4.75E-65	Down	NC_004603.1	2500433	2501287	aquaporin	-	GO:0006071:glycerol metabolic process	GO:0016021:integral component of membrane;GO:0005886:plasma membrane	GO:0015267:channel activity	gnl|CDD|223653;COG0580, GlpF, Glycerol uptake facilitator and related permeases (Major Intrinsic Protein Family) [Carbohydrate transport and metabolism].
gene-VP_RS22980	VP_RS22980	VPA1635	speF	2181	-6.503262302	4.41E-58	Down	NC_004605.1	1738012	1740192	ornithine decarboxylase SpeF	K01581	GO:0033387:putrescine biosynthetic process from ornithine;GO:0008295:spermidine biosynthetic process	GO:0005737:cytoplasm	GO:0004586:ornithine decarboxylase activity;GO:0030170:pyridoxal phosphate binding	gnl|CDD|224893;COG1982, LdcC, Arginine/lysine/ornithine decarboxylases [Amino acid transport and metabolism].
gene-VP_RS19775	VP_RS19775	VPA0963	uhpT	1395	-4.854014896	1.16E-47	Down	NC_004605.1	1005595	1006989	hexose-6-phosphate:phosphate antiporter	K07784	GO:0008643:carbohydrate transport;GO:0006817:phosphate ion transport	GO:0016021:integral component of membrane;GO:0005886:plasma membrane	GO:0022857:transmembrane transporter activity	gnl|CDD|225180;COG2271, UhpC, Sugar phosphate permease [Carbohydrate transport and metabolism].
gene-VP_RS03840	VP_RS03840	VP0780	VP_RS03840	750	-3.996683606	8.57E-47	Down	NC_004603.1	814647	815396	flagellar basal body rod protein FlgF	K02391	-	-	-	gnl|CDD|227126;COG4787, FlgF, Flagellar basal body rod protein [Cell motility and secretion].
gene-VP_RS23135	VP_RS23135	VPA1667	ptsG	1443	-5.266415545	6.57E-45	Down	NC_004605.1	1786945	1788387	glucose-specific PTS transporter subunit IIBC	K02778	GO:0009401:phosphoenolpyruvate-dependent sugar phosphotransferase system	GO:0016021:integral component of membrane;GO:0005886:plasma membrane	GO:0005355:glucose transmembrane transporter activity;GO:0016301:kinase activity;GO:0008982:protein-N(PI)-phosphohistidine-sugar phosphotransferase activity	gnl|CDD|224183;COG1263, PtsG, Phosphotransferase system IIC components, glucose/maltose/N-acetylglucosamine-specific [Carbohydrate transport and metabolism].
gene-VP_RS23540	VP_RS23540	--	VP_RS23540	168	4.491008624	6.25E-42	Ups	NC_004603.1	1176594	1176761	hypothetical protein	-	-	-	-	-
gene-VP_RS03785	VP_RS03785	VP0768	VP_RS03785	639	-3.964573494	1.06E-40	Down	NC_004603.1	806477	807115	membrane protein	-	-	-	-	gnl|CDD|227903;COG5616, COG5616, Predicted integral membrane protein [Function unknown].
gene-VP_RS22975	VP_RS22975	VPA1634	potE	1311	-4.451170285	1.02E-39	Down	NC_004605.1	1736640	1737950	putrescine-ornithine antiporter	-	-	GO:0005887:integral component of plasma membrane	GO:0015496:putrescine:ornithine antiporter activity;GO:0015293:symporter activity	gnl|CDD|223605;COG0531, PotE, Amino acid transporters [Amino acid transport and metabolism].
gene-VP_RS10975	VP_RS10975	VP2261	VP_RS10975	1134	-4.606114478	3.17E-39	Down	NC_004603.1	2374631	2375764	flagellin	K02406	GO:0044781:bacterial-type flagellum organization;GO:0071973:bacterial-type flagellum-dependent cell motility;GO:0009405:pathogenesis	GO:0009420:bacterial-type flagellum filament;GO:0005576:extracellular region	GO:0005198:structural molecule activity	gnl|CDD|224263;COG1344, FlgL, Flagellin and related hook-associated proteins [Cell motility and secretion].
gene-VP_RS22380	VP_RS22380	VPA1509	tdh	1032	-3.526199173	5.14E-37	Down	NC_004605.1	1612798	1613829	L-threonine 3-dehydrogenase	K00060	GO:0019518:L-threonine catabolic process to glycine	GO:0005737:cytoplasm	GO:0008743:L-threonine 3-dehydrogenase activity;GO:0008270:zinc ion binding	gnl|CDD|223991;COG1063, Tdh, Threonine dehydrogenase and related Zn-dependent dehydrogenases [Amino acid transport and metabolism / General function prediction only].
gene-VP_RS10520	VP_RS10520	VP2166	VP_RS10520	396	-4.538837704	2.11E-34	Down	NC_004603.1	2278556	2278951	VOC family protein	K01759	-	-	-	gnl|CDD|223423;COG0346, GloA, Lactoylglutathione lyase and related lyases [Amino acid transport and metabolism].
gene-VP_RS16240	VP_RS16240	VPA0201	VP_RS16240	579	4.215919829	1.14E-33	Ups	NC_004605.1	202422	203000	malate synthase	K01638	-	-	-	gnl|CDD|225135;COG2225, AceB, Malate synthase [Energy production and conversion].
gene-VP_RS10300	VP_RS10300	VP2119	VP_RS10300	504	-5.248365915	2.41E-33	Down	NC_004603.1	2224169	2224672	hypothetical protein	-	-	-	-	-
gene-VP_RS03880	VP_RS03880	VP0790	VP_RS03880	1137	-4.857777968	6.97E-33	Down	NC_004603.1	824663	825799	flagellin	K02406	GO:0044781:bacterial-type flagellum organization;GO:0071973:bacterial-type flagellum-dependent cell motility	GO:0009420:bacterial-type flagellum filament;GO:0005576:extracellular region	GO:0005198:structural molecule activity	gnl|CDD|224263;COG1344, FlgL, Flagellin and related hook-associated proteins [Cell motility and secretion].
gene-VP_RS00345	VP_RS00345	VP0066	xapA	825	-3.573524931	1.32E-31	Down	NC_004603.1	74536	75360	xanthosine phosphorylase	K03815	GO:0006161:deoxyguanosine catabolic process;GO:0006149:deoxyinosine catabolic process;GO:0046115:guanosine catabolic process;GO:0006148:inosine catabolic process;GO:0015949:nucleobase-containing small molecule interconversion;GO:0055086:nucleobase-containing small molecule metabolic process;GO:0034214:protein hexamerization;GO:0006152:purine nucleoside catabolic process;GO:1903228:xanthosine cata…	GO:0005737:cytoplasm	GO:0047975:guanosine phosphorylase activity;GO:0042802:identical protein binding;GO:0047724:inosine nucleosidase activity;GO:0004731:purine-nucleoside phosphorylase activity	gnl|CDD|223084;COG0005, Pnp, Purine nucleoside phosphorylase [Nucleotide transport and metabolism].
gene-VP_RS19565	VP_RS19565	VPA0917	VP_RS19565	1122	-3.798863517	9.79E-31	Down	NC_004605.1	949538	950659	conjugal transfer protein TraF	-	-	-	-	-
gene-VP_RS17840	VP_RS17840	VPA0548	VP_RS17840	627	-3.784793017	1.63E-29	Down	NC_004605.1	549139	549765	OmpA family protein	-	-	-	-	gnl|CDD|225439;COG2885, OmpA, Outer membrane protein and related peptidoglycan-associated (lipo)proteins [Cell envelope biogenesis, outer membrane].
gene-VP_RS10505	VP_RS10505	VP2162	VP_RS10505	360	-4.143599174	2.64E-29	Down	NC_004603.1	2275644	2276003	hypothetical protein	-	-	-	-	-
gene-VP_RS10960	VP_RS10960	VP2257	flaG	435	-3.673211255	3.13E-29	Down	NC_004603.1	2371298	2371732	flagellar protein FlaG	-	-	-	-	gnl|CDD|224253;COG1334, FlaG, Uncharacterized flagellar protein FlaG [Cell motility and secretion].
gene-VP_RS10945	VP_RS10945	VP2254	fliS	411	-3.659120034	5.72E-29	Down	NC_004603.1	2368533	2368943	flagellar export chaperone FliS	K02422	GO:0044780:bacterial-type flagellum assembly;GO:0071973:bacterial-type flagellum-dependent cell motility	GO:0005829:cytosol	GO:0005198:structural molecule activity	gnl|CDD|224433;COG1516, FliS, Flagellin-specific chaperone FliS [Cell motility and secretion / Intracellular trafficking and secretion / Posttranslational modification, protein turnover, chaperones].
gene-VP_RS22385	VP_RS22385	VPA1510	VP_RS22385	1194	-3.17823693	6.05E-29	Down	NC_004605.1	1613995	1615188	glycine C-acetyltransferase	K00639	GO:0009058:biosynthetic process;GO:0019518:L-threonine catabolic process to glycine	-	GO:0008890:glycine C-acetyltransferase activity;GO:0030170:pyridoxal phosphate binding	gnl|CDD|223234;COG0156, BioF, 7-keto-8-aminopelargonate synthetase and related enzymes [Coenzyme metabolism].
gene-VP_RS03850	VP_RS03850	VP0782	flgH	780	-3.298106179	2.02E-28	Down	NC_004603.1	816234	817013	flagellar basal body L-ring protein FlgH	K02393	GO:0071973:bacterial-type flagellum-dependent cell motility	GO:0009427:bacterial-type flagellum basal body, distal rod, L ring;GO:0009279:cell outer membrane	GO:0003774:motor activity	gnl|CDD|224974;COG2063, FlgH, Flagellar basal body L-ring protein [Cell motility and secretion].
gene-VP_RS03845	VP_RS03845	VP0781	flgG	789	-3.719540317	4.59E-27	Down	NC_004603.1	815415	816203	flagellar basal-body rod protein FlgG	K02392	GO:0071973:bacterial-type flagellum-dependent cell motility	GO:0009426:bacterial-type flagellum basal body, distal rod	-	gnl|CDD|227125;COG4786, FlgG, Flagellar basal body rod protein [Cell motility and secretion].
gene-VP_RS03865	VP_RS03865	VP0785	flgK	1941	-3.978204164	3.45E-26	Down	NC_004603.1	819254	821194	flagellar hook-associated protein FlgK	K02396	-	-	-	gnl|CDD|224176;COG1256, FlgK, Flagellar hook-associated protein [Cell motility and secretion].
gene-VP_RS10955	VP_RS10955	VP2256	fliD	2013	-3.510082376	4.18E-26	Down	NC_004603.1	2369265	2371277	flagellar filament capping protein FliD	K02407	GO:0044781:bacterial-type flagellum organization;GO:0071973:bacterial-type flagellum-dependent cell motility;GO:0007155:cell adhesion	GO:0009421:bacterial-type flagellum filament cap;GO:0009424:bacterial-type flagellum hook;GO:0005576:extracellular region	-	gnl|CDD|224264;COG1345, FliD, Flagellar capping protein [Cell motility and secretion].
gene-VP_RS18235	VP_RS18235	VPA0631	cyoE	915	-3.298313123	1.65E-25	Down	NC_004605.1	636717	637631	heme o synthase	-	GO:0048034:heme O biosynthetic process	GO:0016021:integral component of membrane;GO:0005886:plasma membrane	GO:0008495:protoheme IX farnesyltransferase activity	gnl|CDD|223187;COG0109, CyoE, Polyprenyltransferase (cytochrome oxidase assembly factor) [Posttranslational modification, protein turnover, chaperones].
gene-VP_RS03870	VP_RS03870	VP0786	flgL	1194	-3.327146936	4.82E-25	Down	NC_004603.1	821208	822401	flagellar hook-associated protein FlgL	K02397	-	-	-	gnl|CDD|224263;COG1344, FlgL, Flagellin and related hook-associated proteins [Cell motility and secretion].
gene-VP_RS03875	VP_RS03875	VP0788	VP_RS03875	1155	-3.494744674	3.13E-24	Down	NC_004603.1	822837	823991	flagellin	K02406	GO:0044781:bacterial-type flagellum organization;GO:0071973:bacterial-type flagellum-dependent cell motility	GO:0009420:bacterial-type flagellum filament;GO:0005576:extracellular region	GO:0005198:structural molecule activity	gnl|CDD|224263;COG1344, FlgL, Flagellin and related hook-associated proteins [Cell motility and secretion].
gene-VP_RS10970	VP_RS10970	VP2259	VP_RS10970	1137	-4.370614759	7.06E-24	Down	NC_004603.1	2373231	2374367	flagellin	K02406	GO:0044781:bacterial-type flagellum organization;GO:0071973:bacterial-type flagellum-dependent cell motility	GO:0009420:bacterial-type flagellum filament;GO:0005576:extracellular region	GO:0005198:structural molecule activity	gnl|CDD|224263;COG1344, FlgL, Flagellin and related hook-associated proteins [Cell motility and secretion].
gene-VP_RS10270	VP_RS10270	VP2111	VP_RS10270	882	-3.039488298	1.97E-23	Down	NC_004603.1	2218749	2219630	OmpA family protein	-	GO:0097588:archaeal or bacterial-type flagellum-dependent cell motility	GO:0009279:cell outer membrane;GO:0016021:integral component of membrane;GO:0005886:plasma membrane	-	gnl|CDD|225439;COG2885, OmpA, Outer membrane protein and related peptidoglycan-associated (lipo)proteins [Cell envelope biogenesis, outer membrane].
gene-VP_RS20135	VP_RS20135	VPA1034	tssC	1494	-2.868353043	5.27E-23	Down	NC_004605.1	1090437	1091930	type VI secretion system contractile sheath large subunit	K11900	-	-	-	gnl|CDD|226048;COG3517, COG3517, Predicted component of the type VI protein secretion system [Intracellular trafficking, secretion, and vesicular transport].
gene-VP_RS01755	VP_RS01755	VP0364	dhaK	1059	-3.335703097	8.59E-23	Down	NC_004603.1	362209	363267	dihydroxyacetone kinase subunit DhaK	K05878	GO:0006974:cellular response to DNA damage stimulus;GO:0019563:glycerol catabolic process;GO:0061610:glycerol to glycerone phosphate metabolic process;GO:0042182:ketone catabolic process;GO:0046365:monosaccharide catabolic process	GO:0005829:cytosol	GO:0004371:glycerone kinase activity;GO:0042802:identical protein binding;GO:0047324:phosphoenolpyruvate-glycerone phosphotransferase activity	gnl|CDD|225251;COG2376, DAK1, Dihydroxyacetone kinase [Carbohydrate transport and metabolism].
gene-VP_RS18305	VP_RS18305	VPA0647	pdhA	1095	2.613145108	1.65E-22	Ups	NC_004605.1	651901	652995	pyruvate dehydrogenase (acetyl-transferring) E1 component subunit alpha	K00161	-	-	-	gnl|CDD|223997;COG1071, AcoA, Pyruvate/2-oxoglutarate dehydrogenase complex, dehydrogenase (E1) component, eukaryotic type, alpha subunit [Energy production and conversion].
gene-VP_RS10950	VP_RS10950	VP2255	VP_RS10950	306	-4.125400115	2.31E-22	Down	NC_004603.1	2368956	2369261	flagellar protein FliT	-	-	-	-	-
gene-VP_RS20140	VP_RS20140	VPA1035	tssB	531	-2.531450767	4.60E-22	Down	NC_004605.1	1091930	1092460	type VI secretion system contractile sheath small subunit	K11901	-	-	-	gnl|CDD|226047;COG3516, COG3516, Predicted component of the type VI protein secretion system [Intracellular trafficking, secretion, and vesicular transport].
gene-VP_RS03780	VP_RS03780	VP0767	VP_RS03780	1134	-3.140247997	6.78E-22	Down	NC_004603.1	805173	806306	flagella assembly protein FlgT	-	-	-	-	-
gene-VP_RS14145	VP_RS14145	VP2876	VP_RS14145	1827	3.13475126	5.48E-21	Ups	NC_004603.1	3046943	3048769	cyclic nucleotide-binding/CBS domain-containing protein	-	-	-	-	gnl|CDD|225457;COG2905, COG2905, Predicted signal-transduction protein containing cAMP-binding and CBS domains [Signal transduction mechanisms].
gene-VP_RS22100	VP_RS22100	VPA1449	VP_RS22100	1917	-2.946830544	8.51E-21	Down	NC_004605.1	1541405	1543321	methyl-accepting chemotaxis protein	K03406	-	-	-	gnl|CDD|223910;COG0840, Tar, Methyl-accepting chemotaxis protein [Cell motility and secretion / Signal transduction mechanisms].
gene-VP_RS19795	VP_RS19795	VPA0967	manA	1236	-4.257798146	1.45E-20	Down	NC_004605.1	1010711	1011946	mannose-6-phosphate isomerase%2C class I	K01809	-	-	-	gnl|CDD|224399;COG1482, ManA, Phosphomannose isomerase [Carbohydrate transport and metabolism].
gene-VP_RS11580	VP_RS11580	VP2386	glpK	1518	-4.806526902	2.02E-20	Down	NC_004603.1	2501338	2502855	glycerol kinase GlpK	K00864	GO:0019563:glycerol catabolic process;GO:0006071:glycerol metabolic process;GO:0006072:glycerol-3-phosphate metabolic process	-	GO:0005524:ATP binding;GO:0004370:glycerol kinase activity	gnl|CDD|223628;COG0554, GlpK, Glycerol kinase [Energy production and conversion].
gene-VP_RS11975	VP_RS11975	VP2467	VP_RS11975	1014	-3.067759427	2.60E-20	Down	NC_004603.1	2589736	2590749	porin	K08720	GO:0006811:ion transport	GO:0009279:cell outer membrane;GO:0046930:pore complex	GO:0015288:porin activity	gnl|CDD|225744;COG3203, OmpC, Outer membrane protein (porin) [Cell envelope biogenesis, outer membrane].
gene-VP_RS16770	VP_RS16770	VPA0312	VP_RS16770	519	2.798742133	4.63E-20	Ups	NC_004605.1	311025	311543	glycine zipper 2TM domain-containing protein	-	-	-	-	gnl|CDD|225676;COG3134, COG3134, Predicted outer membrane lipoprotein [Function unknown].
gene-VP_RS03790	VP_RS03790	VP0769	flgP	432	-2.924915496	5.74E-20	Down	NC_004603.1	807125	807556	flagellar assembly lipoprotein FlgP	-	-	-	-	gnl|CDD|225563;COG3018, COG3018, Uncharacterized protein conserved in bacteria [Function unknown].
gene-VP_RS07980	VP_RS07980	VP1657	vopB	1200	-3.146004385	8.41E-20	Down	NC_004603.1	1775906	1777105	type III secretion system translocon subunit VopB	-	-	-	-	gnl|CDD|227900;COG5613, COG5613, Uncharacterized conserved protein [Function unknown].
gene-VP_RS18220	VP_RS18220	VPA0628	cyoB	2037	-3.462630038	2.65E-19	Down	NC_004605.1	633817	635853	cytochrome o ubiquinol oxidase subunit I	K02298	GO:0009060:aerobic respiration	GO:0016021:integral component of membrane;GO:0005886:plasma membrane;GO:0070469:respiratory chain	GO:0004129:cytochrome-c oxidase activity;GO:0020037:heme binding;GO:0046872:metal ion binding;GO:0016682:oxidoreductase activity, acting on diphenols and related substances as donors, oxygen as acceptor	gnl|CDD|223913;COG0843, CyoB, Heme/copper-type cytochrome/quinol oxidases, subunit 1 [Energy production and conversion].
gene-VP_RS03210	VP_RS03210	VP0670	VP_RS03210	540	2.289915175	8.64E-19	Ups	NC_004603.1	702121	702660	DUF3332 domain-containing protein	-	-	-	-	-
gene-VP_RS04865	VP_RS04865	VP0996	VP_RS04865	1461	-2.989871594	6.15E-18	Down	NC_004603.1	1042470	1043930	flagellar sheath protein A	-	-	-	-	-
gene-VP_RS02810	VP_RS02810	VP0584	aceA	1311	2.936093679	1.29E-17	Ups	NC_004603.1	610468	611778	isocitrate lyase	K01637	GO:0006097:glyoxylate cycle;GO:0006099:tricarboxylic acid cycle	-	GO:0004451:isocitrate lyase activity;GO:0046872:metal ion binding	gnl|CDD|225134;COG2224, AceA, Isocitrate lyase [Energy production and conversion].
gene-VP_RS19955	VP_RS19955	VPA0999	amyS	1524	-2.558909778	2.05E-17	Down	NC_004605.1	1050712	1052235	alpha-amylase	K01176	GO:0005975:carbohydrate metabolic process	GO:0005576:extracellular region	GO:0004556:alpha-amylase activity;GO:0103025:alpha-amylase activity (releasing maltohexaose);GO:0005509:calcium ion binding	gnl|CDD|223443;COG0366, AmyA, Glycosidases [Carbohydrate transport and metabolism].
gene-VP_RS20720	VP_RS20720	VPA1159	VP_RS20720	1047	-2.811112655	2.54E-17	Down	NC_004605.1	1224168	1225214	GMP reductase	K00364	GO:0006163:purine nucleotide metabolic process	GO:1902560:GMP reductase complex	GO:0003920:GMP reductase activity;GO:0046872:metal ion binding	gnl|CDD|223590;COG0516, GuaB, IMP dehydrogenase/GMP reductase [Nucleotide transport and metabolism].
gene-VP_RS00085	VP_RS00085	VP0020	VP_RS00085	2085	-2.826139602	3.11E-17	Down	NC_004603.1	17066	19150	alpha-amylase	K01176	GO:0030980:alpha-glucan catabolic process;GO:0051692:cellular oligosaccharide catabolic process	GO:0030288:outer membrane-bounded periplasmic space;GO:0042597:periplasmic space	GO:0004556:alpha-amylase activity;GO:0103025:alpha-amylase activity (releasing maltohexaose);GO:0005509:calcium ion binding	gnl|CDD|223443;COG0366, AmyA, Glycosidases [Carbohydrate transport and metabolism].
gene-VP_RS06545	VP_RS06545	VP1349	hppD	1074	2.807415011	1.09E-16	Ups	NC_004603.1	1432044	1433117	4-hydroxyphenylpyruvate dioxygenase	K00457	GO:0009072:aromatic amino acid family metabolic process;GO:0019836:hemolysis by symbiont of host erythrocytes	-	GO:0003868:4-hydroxyphenylpyruvate dioxygenase activity;GO:0046872:metal ion binding;GO:0090729:toxin activity	gnl|CDD|225726;COG3185, COG3185, 4-hydroxyphenylpyruvate dioxygenase and related hemolysins [Amino acid transport and metabolism / General function prediction only].
gene-VP_RS08095	VP_RS08095	VP1680	vopQ	1479	-3.213708333	1.39E-16	Down	NC_004603.1	1795471	1796949	type III secretion system effector VopQ	-	-	-	-	-
gene-VP_RS01750	VP_RS01750	VP0363	VP_RS01750	1083	-3.850013557	2.75E-16	Down	NC_004603.1	360773	361855	glycerol dehydrogenase	K00005	GO:0019588:anaerobic glycerol catabolic process	-	GO:0008888:glycerol dehydrogenase [NAD+] activity;GO:0046872:metal ion binding	gnl|CDD|223448;COG0371, GldA, Glycerol dehydrogenase and related enzymes [Energy production and conversion].
gene-VP_RS14150	VP_RS14150	VP2877	VP_RS14150	630	3.340076413	3.48E-16	Ups	NC_004603.1	3048802	3049431	3'-5' exonuclease	K02342	-	-	-	gnl|CDD|223916;COG0847, DnaQ, DNA polymerase III, epsilon subunit and related 3'-5' exonucleases [DNA replication, recombination, and repair].
gene-VP_RS05780	VP_RS05780	VP1189	hcp	1662	-4.120807415	8.61E-16	Down	NC_004603.1	1249998	1251659	hydroxylamine reductase	K05601	-	GO:0005737:cytoplasm	GO:0051537:2 iron, 2 sulfur cluster binding;GO:0050418:hydroxylamine reductase activity;GO:0046872:metal ion binding	gnl|CDD|224073;COG1151, COG1151, 6Fe-6S prismane cluster-containing protein [Energy production and conversion].
gene-VP_RS23115	VP_RS23115	VPA1662	VP_RS23115	1203	-2.356447372	9.78E-16	Down	NC_004605.1	1782041	1783243	type III PLP-dependent enzyme	K01586	-	-	-	gnl|CDD|223098;COG0019, LysA, Diaminopimelate decarboxylase [Amino acid transport and metabolism].
gene-VP_RS08100	VP_RS08100	VP1682	vecA	459	-3.51130238	1.03E-15	Down	NC_004603.1	1796959	1797417	CesT family type III secretion system chaperone VecA	-	-	-	-	-
gene-VP_RS04030	VP_RS04030	VP0826	asnB	1665	2.617078249	1.72E-15	Ups	NC_004603.1	855392	857056	asparagine synthase B	K01953	GO:0006529:asparagine biosynthetic process;GO:0008652:cellular amino acid biosynthetic process;GO:0009063:cellular amino acid catabolic process;GO:0006541:glutamine metabolic process;GO:0070981:L-asparagine biosynthetic process	GO:0005737:cytoplasm;GO:0005829:cytosol	GO:0016597:amino acid binding;GO:0004066:asparagine synthase (glutamine-hydrolyzing) activity;GO:0004071:aspartate-ammonia ligase activity;GO:0005524:ATP binding;GO:0042802:identical protein binding	gnl|CDD|223444;COG0367, AsnB, Asparagine synthase (glutamine-hydrolyzing) [Amino acid transport and metabolism].
gene-VP_RS14110	VP_RS14110	VP2868	VP_RS14110	264	3.856527778	1.77E-15	Ups	NC_004603.1	3037330	3037593	DUF4212 domain-containing protein	-	-	-	-	gnl|CDD|226777;COG4327, COG4327, Predicted membrane protein [Function unknown].
gene-VP_RS19275	VP_RS19275	VPA0858	VP_RS19275	558	2.426345108	1.93E-15	Ups	NC_004605.1	895211	895768	alkylphosphonate utilization protein	K06193	-	-	-	gnl|CDD|225380;COG2824, PhnA, Uncharacterized Zn-ribbon-containing protein involved in phosphonate metabolism [Inorganic ion transport and metabolism].
gene-VP_RS10965	VP_RS10965	VP2258	VP_RS10965	1131	-3.894100788	2.77E-15	Down	NC_004603.1	2371813	2372943	flagellin	K02406	GO:0044781:bacterial-type flagellum organization;GO:0071973:bacterial-type flagellum-dependent cell motility	GO:0009420:bacterial-type flagellum filament;GO:0005576:extracellular region	GO:0005198:structural molecule activity	gnl|CDD|224263;COG1344, FlgL, Flagellin and related hook-associated proteins [Cell motility and secretion].
gene-VP_RS20145	VP_RS20145	VPA1036	tssA	1122	-1.941644115	4.26E-15	Down	NC_004605.1	1092476	1093597	type VI secretion system protein TssA	K11902	-	-	-	gnl|CDD|226046;COG3515, COG3515, Predicted component of the type VI protein secretion system [Intracellular trafficking, secretion, and vesicular transport].
gene-VP_RS18915	VP_RS18915	VPA0780	VP_RS18915	1446	-2.85774753	4.85E-15	Down	NC_004605.1	810348	811793	hypothetical protein	-	-	-	-	gnl|CDD|225493;COG2942, COG2942, N-acyl-D-glucosamine 2-epimerase [Carbohydrate transport and metabolism].
gene-VP_RS13555	VP_RS13555	VP2761	ppc	2634	-2.025121679	9.55E-15	Down	NC_004603.1	2926838	2929471	phosphoenolpyruvate carboxylase	K01595	GO:0015977:carbon fixation;GO:0006107:oxaloacetate metabolic process;GO:0006099:tricarboxylic acid cycle	-	GO:0000287:magnesium ion binding;GO:0008964:phosphoenolpyruvate carboxylase activity	gnl|CDD|225227;COG2352, Ppc, Phosphoenolpyruvate carboxylase [Energy production and conversion].
gene-VP_RS10525	VP_RS10525	VP2167	VP_RS10525	285	-2.640460376	9.79E-15	Down	NC_004603.1	2278997	2279281	antibiotic biosynthesis monooxygenase	-	-	-	-	gnl|CDD|224278;COG1359, COG1359, Uncharacterized conserved protein [Function unknown].
gene-VP_RS16300	VP_RS16300	VPA0213	VP_RS16300	183	-2.979347191	1.25E-14	Down	NC_004605.1	217102	217284	hypothetical protein	-	-	-	-	-
gene-VP_RS20125	VP_RS20125	VPA1032	VP_RS20125	798	-2.733069885	1.84E-14	Down	NC_004605.1	1088062	1088859	protein of avirulence locus	-	-	-	-	gnl|CDD|226862;COG4455, ImpE, Protein of avirulence locus involved in temperature-dependent protein secretion [General function prediction only].
gene-VP_RS16755	VP_RS16755	VPA0308	VP_RS16755	726	2.408164764	3.98E-14	Ups	NC_004605.1	307784	308509	NUDIX hydrolase	-	-	-	-	gnl|CDD|223979;COG1051, COG1051, ADP-ribose pyrophosphatase [Nucleotide transport and metabolism].
gene-VP_RS20115	VP_RS20115	VPA1030	tssF	1824	-1.91953449	5.61E-14	Down	NC_004605.1	1085769	1087592	type VI secretion system baseplate subunit TssF	-	-	-	-	gnl|CDD|226050;COG3519, COG3519, Type VI protein secretion system component VasA [Intracellular trafficking, secretion, and vesicular transport].
gene-VP_RS23010	VP_RS23010	VPA1642	VP_RS23010	507	-2.505588064	6.26E-14	Down	NC_004605.1	1751282	1751788	glycosidase	-	-	-	-	-
gene-VP_RS23110	VP_RS23110	VPA1661	VP_RS23110	1830	-2.762985399	9.50E-14	Down	NC_004605.1	1780219	1782048	siderophore biosynthesis protein PvsD	-	-	-	-	gnl|CDD|226715;COG4264, RhbC, Siderophore synthetase component [Secondary metabolites biosynthesis, transport, and catabolism].
gene-VP_RS03855	VP_RS03855	VP0783	VP_RS03855	1092	-2.924711582	1.48E-13	Down	NC_004603.1	817058	818149	flagellar basal body P-ring protein FlgI	K02394	GO:0071973:bacterial-type flagellum-dependent cell motility	GO:0009428:bacterial-type flagellum basal body, distal rod, P ring;GO:0030288:outer membrane-bounded periplasmic space	GO:0005198:structural molecule activity	gnl|CDD|224620;COG1706, FlgI, Flagellar basal-body P-ring protein [Cell motility and secretion].
gene-VP_RS19825	VP_RS19825	VPA0973	VP_RS19825	1161	2.539956857	3.95E-13	Ups	NC_004605.1	1018868	1020028	MFS transporter	-	-	-	-	gnl|CDD|223553;COG0477, ProP, Permeases of the major facilitator superfamily [Carbohydrate transport and metabolism / Amino acid transport and metabolism / Inorganic ion transport and metabolism / General function prediction only].
gene-VP_RS17400	VP_RS17400	VPA0452	VP_RS17400	555	2.497032681	6.03E-13	Ups	NC_004605.1	445402	445956	cytochrome b	-	-	-	-	gnl|CDD|225580;COG3038, CybB, Cytochrome B561 [Energy production and conversion].
gene-VP_RS03750	VP_RS03750	VP0760	chiP	1122	-2.060193727	7.36E-13	Down	NC_004603.1	798857	799978	chitoporin	-	-	-	-	gnl|CDD|225744;COG3203, OmpC, Outer membrane protein (porin) [Cell envelope biogenesis, outer membrane].
gene-VP_RS03860	VP_RS03860	VP0784	flgJ	927	-2.733112422	7.72E-13	Down	NC_004603.1	818166	819092	flagellar assembly peptidoglycan hydrolase FlgJ	-	GO:0044780:bacterial-type flagellum assembly;GO:0071555:cell wall organization;GO:0008152:metabolic process	GO:0042597:periplasmic space	GO:0004040:amidase activity;GO:0016798:hydrolase activity, acting on glycosyl bonds	gnl|CDD|224619;COG1705, FlgJ, Muramidase (flagellum-specific) [Cell motility and secretion / Intracellular trafficking and secretion].
gene-VP_RS14275	VP_RS14275	VP2891	cadB	1344	-2.683545863	9.05E-13	Down	NC_004603.1	3076090	3077433	cadaverine/lysine antiporter	-	GO:0006865:amino acid transport	GO:0016021:integral component of membrane;GO:0005886:plasma membrane	GO:0015297:antiporter activity	gnl|CDD|223605;COG0531, PotE, Amino acid transporters [Amino acid transport and metabolism].
gene-VP_RS18080	VP_RS18080	VPA0600	VP_RS18080	2370	-2.006426829	1.38E-12	Down	NC_004605.1	600277	602646	arylsulfatase	K01130	-	-	-	gnl|CDD|225661;COG3119, AslA, Arylsulfatase A and related enzymes [Inorganic ion transport and metabolism].
gene-VP_RS23005	VP_RS23005	VPA1641	VP_RS23005	1611	-2.071649119	2.51E-12	Down	NC_004605.1	1749551	1751161	glycosidase	-	-	-	-	gnl|CDD|223443;COG0366, AmyA, Glycosidases [Carbohydrate transport and metabolism].
gene-VP_RS10820	VP_RS10820	VP2229	VP_RS10820	2235	-1.772801977	3.80E-12	Down	NC_004603.1	2341550	2343784	chemotaxis protein CheA	K03407	-	-	-	gnl|CDD|223716;COG0643, CheA, Chemotaxis protein histidine kinase and related kinases [Cell motility and secretion / Signal transduction mechanisms].
gene-VP_RS23200	VP_RS23200	VPA1681	VP_RS23200	423	-2.662578252	4.61E-12	Down	NC_004605.1	1802344	1802766	organic hydroperoxide resistance protein	-	GO:0006979:response to oxidative stress	-	-	gnl|CDD|224678;COG1764, osmC, Organic hydroperoxide reductase [Secondary metabolites biosynthesis, transport and catabolism].
gene-VP_RS23610	VP_RS23610	--	VP_RS23610	174	2.106184129	5.75E-12	Ups	NC_004603.1	2541397	2541570	hypothetical protein	K02651	-	-	-	gnl|CDD|226366;COG3847, Flp, Flp pilus assembly protein, pilin Flp [Intracellular trafficking and secretion].
gene-VP_RS09435	VP_RS09435	VP1942	VP_RS09435	2877	2.578721867	6.19E-12	Ups	NC_004603.1	2030591	2033467	pyridoxal phosphate-dependent class III aminotransferase	K00836	GO:0019289:rhizobactin 1021 biosynthetic process	-	GO:0045303:diaminobutyrate-2-oxoglutarate transaminase activity;GO:0030170:pyridoxal phosphate binding	gnl|CDD|223238;COG0160, GabT, 4-aminobutyrate aminotransferase and related aminotransferases [Amino acid transport and metabolism].
gene-VP_RS20150	VP_RS20150	VPA1037	VP_RS20150	789	-1.773727464	6.94E-12	Down	NC_004605.1	1093594	1094382	protein phosphatase 2C domain-containing protein	-	-	-	-	gnl|CDD|223704;COG0631, PTC1, Serine/threonine protein phosphatase [Signal transduction mechanisms].
gene-VP_RS09425	VP_RS09425	VP1940	nspC	1134	1.636188229	2.98E-11	Ups	NC_004603.1	2028072	2029205	carboxynorspermidine decarboxylase	K13747	GO:0045312:nor-spermidine biosynthetic process;GO:0008295:spermidine biosynthetic process	GO:0005737:cytoplasm	GO:0016831:carboxy-lyase activity	gnl|CDD|223098;COG0019, LysA, Diaminopimelate decarboxylase [Amino acid transport and metabolism].
gene-VP_RS02460	VP_RS02460	VP0515	VP_RS02460	252	3.080890572	3.01E-11	Ups	NC_004603.1	533106	533357	hypothetical protein	-	-	-	-	-
gene-VP_RS18300	VP_RS18300	VPA0646	VP_RS18300	984	2.473535698	3.59E-11	Ups	NC_004605.1	650925	651908	alpha-ketoacid dehydrogenase subunit beta	K00162	GO:0006096:glycolytic process	-	GO:0004739:pyruvate dehydrogenase (acetyl-transferring) activity	gnl|CDD|223101;COG0022, AcoB, Pyruvate/2-oxoglutarate dehydrogenase complex, dehydrogenase (E1) component, eukaryotic type, beta subunit [Energy production and conversion].
gene-VP_RS21300	VP_RS21300	VPA1280	VP_RS21300	1656	-1.840072993	3.99E-11	Down	NC_004605.1	1358589	1360244	phosphoethanolamine--lipid A transferase	K03760	-	-	-	gnl|CDD|225105;COG2194, COG2194, Predicted membrane-associated, metal-dependent hydrolase [General function prediction only].
gene-VP_RS18215	VP_RS18215	VPA0627	cyoA	882	-2.763237896	4.01E-11	Down	NC_004605.1	632931	633812	ubiquinol oxidase subunit II	K02297	-	GO:0016021:integral component of membrane;GO:0005886:plasma membrane;GO:0070469:respiratory chain	GO:0005507:copper ion binding;GO:0008827:cytochrome o ubiquinol oxidase activity;GO:0004129:cytochrome-c oxidase activity	gnl|CDD|224537;COG1622, CyoA, Heme/copper-type cytochrome/quinol oxidases, subunit 2 [Energy production and conversion].
gene-VP_RS18295	VP_RS18295	VPA0645	VP_RS18295	1155	2.222156814	4.85E-11	Ups	NC_004605.1	649774	650928	2-oxo acid dehydrogenase subunit E2	K00627	-	-	-	gnl|CDD|223582;COG0508, AceF, Pyruvate/2-oxoglutarate dehydrogenase complex, dihydrolipoamide acyltransferase (E2) component, and related enzymes [Energy production and conversion].
gene-VP_RS12140	VP_RS12140	VP2500	dksA	447	3.099150285	5.29E-11	Ups	NC_004603.1	2641427	2641873	RNA polymerase-binding protein DksA	K06204	GO:0010468:regulation of gene expression	GO:0005737:cytoplasm	GO:0008270:zinc ion binding	gnl|CDD|224648;COG1734, DksA, DnaK suppressor protein [Signal transduction mechanisms].
gene-VP_RS21295	VP_RS21295	VPA1279	VP_RS21295	324	-2.487540318	5.30E-11	Down	NC_004605.1	1358244	1358567	diacylglycerol kinase	K00901	GO:0006654:phosphatidic acid biosynthetic process	GO:0016021:integral component of membrane;GO:0005886:plasma membrane	GO:0005524:ATP binding;GO:0004143:diacylglycerol kinase activity	gnl|CDD|223888;COG0818, DgkA, Diacylglycerol kinase [Cell envelope biogenesis, outer membrane].
gene-VP_RS20995	VP_RS20995	VPA1215	VP_RS20995	927	1.997625472	6.65E-11	Ups	NC_004605.1	1288164	1289090	DMT family transporter	-	-	-	-	gnl|CDD|223769;COG0697, RhaT, Permeases of the drug/metabolite transporter (DMT) superfamily [Carbohydrate transport and metabolism / Amino acid transport and metabolism / General function prediction only].
gene-VP_RS14115	VP_RS14115	VP2869	VP_RS14115	1728	2.843984969	7.62E-11	Ups	NC_004603.1	3037606	3039333	cation acetate symporter	-	-	-	-	gnl|CDD|226627;COG4147, DhlC, Predicted symporter [General function prediction only].
gene-VP_RS02805	VP_RS02805	VP0583	aceB	1629	2.840257349	8.32E-11	Ups	NC_004603.1	608721	610349	malate synthase A	K01638	GO:0006097:glyoxylate cycle;GO:0006099:tricarboxylic acid cycle	GO:0005737:cytoplasm	GO:0004474:malate synthase activity	gnl|CDD|225135;COG2225, AceB, Malate synthase [Energy production and conversion].
gene-VP_RS13775	VP_RS13775	VP2811	VP_RS13775	636	-2.75627952	9.50E-11	Down	NC_004603.1	2974722	2975357	sel1 repeat family protein	-	GO:0044781:bacterial-type flagellum organization	GO:0005886:plasma membrane	GO:0005272:sodium channel activity	gnl|CDD|223861;COG0790, COG0790, FOG: TPR repeat, SEL1 subfamily [General function prediction only].
gene-VP_RS09430	VP_RS09430	VP1941	VP_RS09430	1254	2.042093357	9.53E-11	Ups	NC_004603.1	2029319	2030572	saccharopine dehydrogenase family protein	K13746	GO:0006596:polyamine biosynthetic process	-	GO:0016491:oxidoreductase activity	gnl|CDD|224662;COG1748, LYS9, Saccharopine dehydrogenase and related proteins [Amino acid transport and metabolism].
gene-VP_RS03825	VP_RS03825	VP0776	flgC	414	-2.439696003	9.55E-11	Down	NC_004603.1	811869	812282	flagellar basal body rod protein FlgC	K02388	-	-	-	gnl|CDD|224474;COG1558, FlgC, Flagellar basal body rod protein [Cell motility and secretion].
gene-VP_RS08050	VP_RS08050	VP1671	vscQ	987	-2.423562745	1.11E-10	Down	NC_004603.1	1787842	1788828	SctQ family type III secretion system cytoplasmic ring protein VscQ	K03225	-	-	-	gnl|CDD|224798;COG1886, FliN, Flagellar motor switch/type III secretory pathway protein [Cell motility and secretion / Intracellular trafficking and secretion].
gene-VP_RS03830	VP_RS03830	VP0777	flgD	708	-2.271516475	1.11E-10	Down	NC_004603.1	812300	813007	flagellar hook assembly protein FlgD	K02389	-	-	-	gnl|CDD|224756;COG1843, FlgD, Flagellar hook capping protein [Cell motility and secretion].
gene-VP_RS03120	VP_RS03120	VP0649	VP_RS03120	1191	-1.897906513	1.84E-10	Down	NC_004603.1	678752	679942	DUF3103 domain-containing protein	-	-	-	-	-
gene-VP_RS13920	VP_RS13920	VP2827	VP_RS13920	1881	-3.052459989	1.96E-10	Down	NC_004603.1	2994794	2996674	methyl-accepting chemotaxis protein	K03406	-	-	-	gnl|CDD|223910;COG0840, Tar, Methyl-accepting chemotaxis protein [Cell motility and secretion / Signal transduction mechanisms].
gene-VP_RS21945	VP_RS21945	VPA1418	VP_RS21945	1440	-1.977931546	2.34E-10	Down	NC_004605.1	1490301	1491740	catalase	K03781	GO:0042744:hydrogen peroxide catabolic process;GO:0006979:response to oxidative stress	GO:0042597:periplasmic space	GO:0004096:catalase activity;GO:0020037:heme binding;GO:0046872:metal ion binding	gnl|CDD|223824;COG0753, KatE, Catalase [Inorganic ion transport and metabolism].
gene-VP_RS05775	VP_RS05775	VP1188	VP_RS05775	1056	-2.671164492	2.36E-10	Down	NC_004603.1	1248861	1249916	hybrid-cluster NAD(P)-dependent oxidoreductase	-	-	-	-	gnl|CDD|223949;COG1018, Hmp, Flavodoxin reductases (ferredoxin-NADPH reductases) family 1 [Energy production and conversion].
gene-VP_RS04420	VP_RS04420	VP0908	VP_RS04420	813	-1.591280683	2.41E-10	Down	NC_004603.1	942046	942858	sugar transporter	-	-	-	-	gnl|CDD|224194;COG1275, TehA, Tellurite resistance protein and related permeases [Inorganic ion transport and metabolism].
gene-VP_RS03190	VP_RS03190	VP0666	purL	3909	2.117874671	2.79E-10	Ups	NC_004603.1	695498	699406	phosphoribosylformylglycinamidine synthase	K01952	GO:0006189:'de novo' IMP biosynthetic process;GO:0006541:glutamine metabolic process	GO:0005737:cytoplasm	GO:0005524:ATP binding;GO:0046872:metal ion binding;GO:0004642:phosphoribosylformylglycinamidine synthase activity	gnl|CDD|223124;COG0046, PurL, Phosphoribosylformylglycinamidine (FGAM) synthase, synthetase domain [Nucleotide transport and metabolism].
gene-VP_RS07785	VP_RS07785	VP1617	VP_RS07785	483	1.697029862	3.01E-10	Ups	NC_004603.1	1717412	1717894	YajQ family cyclic di-GMP-binding protein	-	-	-	-	gnl|CDD|224580;COG1666, COG1666, Uncharacterized protein conserved in bacteria [Function unknown].
gene-VP_RS08030	VP_RS08030	VP1667	vopN	894	-1.969079455	4.73E-10	Down	NC_004603.1	1783656	1784549	SctW family type III secretion system gatekeeper subunit VopN	K04058	-	-	-	-
gene-VP_RS20155	VP_RS20155	VPA1038	tagF	696	-1.842942472	5.03E-10	Down	NC_004605.1	1094393	1095088	type VI secretion system-associated protein TagF	K11890	-	-	-	gnl|CDD|226427;COG3913, SciT, Uncharacterized protein conserved in bacteria [Function unknown].
gene-VP_RS20105	VP_RS20105	VPA1028	tssH	2568	-1.778144622	5.41E-10	Down	NC_004605.1	1082229	1084796	type VI secretion system ATPase TssH	K11907	-	-	-	gnl|CDD|223616;COG0542, clpA, ATP-binding subunits of Clp protease and DnaK/DnaJ chaperones [Posttranslational modification, protein turnover, chaperones].
gene-VP_RS20130	VP_RS20130	VPA1033	tssC	1512	-2.317287894	5.59E-10	Down	NC_004605.1	1088870	1090381	type VI secretion system contractile sheath large subunit	-	-	-	-	gnl|CDD|226048;COG3517, COG3517, Predicted component of the type VI protein secretion system [Intracellular trafficking, secretion, and vesicular transport].
gene-VP_RS05740	VP_RS05740	VP1181	VP_RS05740	930	2.123406433	7.34E-10	Ups	NC_004603.1	1239337	1240266	triacylglycerol lipase	K01046	GO:0016042:lipid catabolic process	GO:0005576:extracellular region	GO:0046872:metal ion binding;GO:0004806:triglyceride lipase activity	gnl|CDD|224001;COG1075, LipA, Predicted acetyltransferases and hydrolases with the alpha/beta hydrolase fold [General function prediction only].
gene-VP_RS00450	VP_RS00450	VP0087	VP_RS00450	432	-2.049912464	1.42E-09	Down	NC_004603.1	96524	96955	PA2169 family four-helix-bundle protein	-	-	-	-	-
gene-VP_RS03835	VP_RS03835	VP0778	flgE	1314	-2.485765608	1.56E-09	Down	NC_004603.1	813039	814352	flagellar hook protein FlgE	K02390	-	-	-	gnl|CDD|224663;COG1749, FlgE, Flagellar hook protein FlgE [Cell motility and secretion].
gene-VP_RS09285	VP_RS09285	VP1911	VP_RS09285	1089	3.178550249	1.80E-09	Ups	NC_004603.1	1996196	1997284	TRAP transporter substrate-binding protein	-	-	-	-	gnl|CDD|227009;COG4663, FcbT1, TRAP-type mannitol/chloroaromatic compound transport system, periplasmic component [Secondary metabolites biosynthesis, transport, and catabolism].
gene-VP_RS09530	VP_RS09530	VP1958	trpD	999	-1.500039746	3.02E-09	Down	NC_004603.1	2049232	2050230	anthranilate phosphoribosyltransferase	K00766	GO:0000162:tryptophan biosynthetic process	-	GO:0004048:anthranilate phosphoribosyltransferase activity;GO:0000287:magnesium ion binding	gnl|CDD|223621;COG0547, TrpD, Anthranilate phosphoribosyltransferase [Amino acid transport and metabolism].
gene-VP_RS10805	VP_RS10805	VP2226	VP_RS10805	1113	-1.766112424	3.83E-09	Down	NC_004603.1	2338526	2339638	chemotaxis protein CheW	K03408	-	-	-	-
gene-VP_RS19885	VP_RS19885	VPA0985	VP_RS19885	849	-3.041280407	3.93E-09	Down	NC_004605.1	1030493	1031341	formate/nitrite transporter family protein	-	-	-	-	gnl|CDD|225027;COG2116, FocA, Formate/nitrite family of transporters [Inorganic ion transport and metabolism].
gene-VP_RS18935	VP_RS18935	VPA0784	def	507	1.714331896	3.95E-09	Ups	NC_004605.1	813501	814007	peptide deformylase	-	GO:0006412:translation	-	GO:0046872:metal ion binding;GO:0042586:peptide deformylase activity	gnl|CDD|223320;COG0242, Def, N-formylmethionyl-tRNA deformylase [Translation, ribosomal structure and biogenesis].
gene-VP_RS22865	VP_RS22865	VPA1610	VP_RS22865	375	2.076884847	4.34E-09	Ups	NC_004605.1	1709635	1710009	DUF1232 domain-containing protein	-	-	-	-	gnl|CDD|225876;COG3339, COG3339, Uncharacterized conserved protein [Function unknown].
gene-VP_RS00275	VP_RS00275	VP0051	VP_RS00275	1005	-1.48859434	5.04E-09	Down	NC_004603.1	57846	58850	SPOR domain-containing protein	-	-	-	-	-
gene-VP_RS18520	VP_RS18520	VPA0694	VP_RS18520	336	-2.07084236	5.20E-09	Down	NC_004605.1	719919	720254	NirD/YgiW/YdeI family stress tolerance protein	-	-	-	-	gnl|CDD|225653;COG3111, COG3111, Periplasmic protein with OB-fold [Function unknown].
gene-VP_RS17150	VP_RS17150	VPA0399	VP_RS17150	1149	2.481764213	6.57E-09	Ups	NC_004605.1	396178	397326	PLP-dependent aminotransferase family protein	-	-	-	-	gnl|CDD|224089;COG1167, ARO8, Transcriptional regulators containing a DNA-binding HTH domain and an aminotransferase domain (MocR family) and their eukaryotic orthologs [Transcription / Amino acid transport and metabolism].
gene-VP_RS00735	VP_RS00735	VP0149	VP_RS00735	465	-1.849823897	6.86E-09	Down	NC_004603.1	158344	158808	hypothetical protein	-	-	-	-	-
gene-VP_RS23065	VP_RS23065	VPA1652	fecE	765	-1.859675161	7.38E-09	Down	NC_004605.1	1767656	1768420	Fe(3+) dicitrate ABC transporter ATP-binding protein FecE	K02013	GO:0006811:ion transport;GO:0055072:iron ion homeostasis	GO:0005886:plasma membrane	GO:0005524:ATP binding;GO:0016887:ATPase activity	gnl|CDD|224045;COG1120, FepC, ABC-type cobalamin/Fe3+-siderophores transport systems, ATPase components [Inorganic ion transport and metabolism / Coenzyme metabolism].
gene-VP_RS16760	VP_RS16760	VPA0309	pncB	1311	2.013999485	8.33E-09	Ups	NC_004605.1	308809	310119	nicotinate phosphoribosyltransferase	K00763	GO:0009435:NAD biosynthetic process;GO:0019357:nicotinate nucleotide biosynthetic process	-	GO:0004516:nicotinate phosphoribosyltransferase activity;GO:0004514:nicotinate-nucleotide diphosphorylase (carboxylating) activity	gnl|CDD|224405;COG1488, PncB, Nicotinic acid phosphoribosyltransferase [Coenzyme metabolism].
gene-VP_RS10825	VP_RS10825	VP2230	VP_RS10825	741	-1.410473957	8.40E-09	Down	NC_004603.1	2343794	2344534	protein phosphatase CheZ	K03414	GO:0097588:archaeal or bacterial-type flagellum-dependent cell motility;GO:0006935:chemotaxis;GO:0050920:regulation of chemotaxis	GO:0009288:bacterial-type flagellum;GO:0005737:cytoplasm	GO:0004721:phosphoprotein phosphatase activity	gnl|CDD|225685;COG3143, CheZ, Chemotaxis protein [Cell motility and secretion / Signal transduction mechanisms].
gene-VP_RS18625	VP_RS18625	VPA0717	VP_RS18625	909	1.779153164	8.91E-09	Ups	NC_004605.1	749250	750158	LysR family transcriptional regulator	-	-	-	-	gnl|CDD|223656;COG0583, LysR, Transcriptional regulator [Transcription].
gene-VP_RS18035	VP_RS18035	VPA0589	VP_RS18035	987	-1.646615427	9.21E-09	Down	NC_004605.1	586449	587435	GTP-binding protein	-	-	-	-	gnl|CDD|223597;COG0523, COG0523, Putative GTPases (G3E family) [General function prediction only].
gene-VP_RS10895	VP_RS10895	VP2244	VP_RS10895	1932	-1.965286837	9.64E-09	Down	NC_004603.1	2356132	2358063	flagellar hook-length control protein FliK	K02414	-	-	-	gnl|CDD|225686;COG3144, FliK, Flagellar hook-length control protein [Cell motility and secretion].
gene-VP_RS05855	VP_RS05855	--	VP_RS05855	222	1.741575926	1.01E-08	Ups	NC_004603.1	1266582	1266803	hypothetical protein	-	-	-	-	-
gene-VP_RS22990	VP_RS22990	VPA1637	VP_RS22990	1197	-1.829908685	1.08E-08	Down	NC_004605.1	1741747	1742943	sel1 repeat family protein	-	-	-	-	gnl|CDD|223861;COG0790, COG0790, FOG: TPR repeat, SEL1 subfamily [General function prediction only].
gene-VP_RS16970	VP_RS16970	VPA0360	VP_RS16970	1017	1.913965638	1.11E-08	Ups	NC_004605.1	353617	354633	GGDEF domain-containing protein	-	-	-	-	gnl|CDD|225109;COG2199, COG2199, c-di-GMP synthetase (diguanylate cyclase, GGDEF domain) [Signal transduction mechanisms].
gene-VP_RS19280	VP_RS19280	VPA0859	VP_RS19280	2409	2.079926978	1.15E-08	Ups	NC_004605.1	896047	898455	lipase	-	GO:0016042:lipid catabolic process	GO:0009279:cell outer membrane	GO:0016298:lipase activity	-
gene-VP_RS01760	VP_RS01760	VP0365	dhaL	636	-2.125230458	1.22E-08	Down	NC_004603.1	363283	363918	dihydroxyacetone kinase ADP-binding subunit DhaL	K05879	GO:0019563:glycerol catabolic process	GO:0005829:cytosol	GO:0043531:ADP binding;GO:0005524:ATP binding;GO:0004371:glycerone kinase activity;GO:0000287:magnesium ion binding;GO:0047324:phosphoenolpyruvate-glycerone phosphotransferase activity	gnl|CDD|225251;COG2376, DAK1, Dihydroxyacetone kinase [Carbohydrate transport and metabolism].
gene-VP_RS05440	VP_RS05440	VP1118	htpX	864	1.729365175	1.23E-08	Ups	NC_004603.1	1177119	1177982	protease HtpX	-	-	GO:0016021:integral component of membrane;GO:0005886:plasma membrane	GO:0004222:metalloendopeptidase activity;GO:0008270:zinc ion binding	gnl|CDD|223575;COG0501, HtpX, Zn-dependent protease with chaperone function [Posttranslational modification, protein turnover, chaperones].
gene-VP_RS10885	VP_RS10885	VP2242	fliM	1047	-1.522482045	1.36E-08	Down	NC_004603.1	2354525	2355571	flagellar motor switch protein FliM	K02416	GO:0071973:bacterial-type flagellum-dependent cell motility;GO:0006935:chemotaxis	GO:0009425:bacterial-type flagellum basal body;GO:0005886:plasma membrane	GO:0003774:motor activity	gnl|CDD|224781;COG1868, FliM, Flagellar motor switch protein [Cell motility and secretion].
gene-VP_RS08170	VP_RS08170	VP1696	vscC	1899	-2.011738005	1.75E-08	Down	NC_004603.1	1806256	1808154	SctC family type III secretion system outer membrane ring subunit VscC	K03219	-	-	-	gnl|CDD|224367;COG1450, PulD, Type II secretory pathway, component PulD [Cell motility and secretion / Intracellular trafficking and secretion].
gene-VP_RS00030	VP_RS00030	VP0005	rpmH	135	1.60968313	1.81E-08	Ups	NC_004603.1	4608	4742	50S ribosomal protein L34	K02914	GO:0006412:translation	GO:0005840:ribosome	GO:0003735:structural constituent of ribosome	gnl|CDD|223308;COG0230, RpmH, Ribosomal protein L34 [Translation, ribosomal structure and biogenesis].
gene-VP_RS07930	VP_RS07930	VP1647	prpC	1143	1.54274116	1.94E-08	Ups	NC_004603.1	1765445	1766587	2-methylcitrate synthase	K01659	GO:0005975:carbohydrate metabolic process;GO:0006113:fermentation;GO:0019679:propionate metabolic process, methylcitrate cycle;GO:0006099:tricarboxylic acid cycle	GO:0005759:mitochondrial matrix	GO:0050440:2-methylcitrate synthase activity;GO:0004108:citrate (Si)-synthase activity;GO:0036440:citrate synthase activity;GO:0016833:oxo-acid-lyase activity	gnl|CDD|223449;COG0372, GltA, Citrate synthase [Energy production and conversion].
gene-VP_RS09755	VP_RS09755	VP2007	VP_RS09755	399	1.607554926	2.87E-08	Ups	NC_004603.1	2101983	2102381	hypothetical protein	-	-	-	-	-
gene-VP_RS06080	VP_RS06080	VP1253	VP_RS06080	1236	2.452354792	3.26E-08	Ups	NC_004603.1	1322919	1324154	cysteine desulfurase-like protein	-	-	-	-	gnl|CDD|223594;COG0520, csdA, Selenocysteine lyase/Cysteine desulfurase [Posttranslational modification, protein turnover, chaperones].
gene-VP_RS01425	VP_RS01425	VP0291	cobA	876	2.193751317	3.60E-08	Ups	NC_004603.1	288334	289209	uroporphyrinogen-III C-methyltransferase	K02303	GO:0009236:cobalamin biosynthetic process;GO:0019354:siroheme biosynthetic process	-	GO:0051287:NAD binding;GO:0043115:precorrin-2 dehydrogenase activity;GO:0051266:sirohydrochlorin ferrochelatase activity;GO:0004851:uroporphyrin-III C-methyltransferase activity	gnl|CDD|223086;COG0007, CysG, Uroporphyrinogen-III methylase [Coenzyme metabolism].
gene-VP_RS13735	VP_RS13735	VP2799	VP_RS13735	2955	-1.950881488	4.46E-08	Down	NC_004603.1	2963592	2966546	ExeM/NucH family extracellular endonuclease	-	-	-	-	gnl|CDD|225249;COG2374, COG2374, Predicted extracellular nuclease [General function prediction only].
gene-VP_RS20100	VP_RS20100	VPA1027	VP_RS20100	480	-2.357271916	4.57E-08	Down	NC_004605.1	1081544	1082023	type VI secretion system tube protein Hcp	K11903	-	-	-	gnl|CDD|225699;COG3157, Hcp, Type VI protein secretion system component Hcp (secreted cytotoxin) [Intracellular trafficking, secretion, and vesicular transport].
gene-VP_RS07990	VP_RS07990	VP1659	vcrV	1824	-2.132073287	4.76E-08	Down	NC_004603.1	1777610	1779433	type III secretion system needle tip protein VcrV	-	-	-	-	-
gene-VP_RS10860	VP_RS10860	VP2237	fliR	783	-1.845358229	5.02E-08	Down	NC_004603.1	2351705	2352487	flagellar type III secretion system protein FliR	K02421	-	-	-	gnl|CDD|224598;COG1684, FliR, Flagellar biosynthesis pathway, component FliR [Cell motility and secretion / Intracellular trafficking and secretion].
gene-VP_RS20865	VP_RS20865	VPA1191	vmeY	1128	2.606793439	6.08E-08	Ups	NC_004605.1	1263335	1264462	multidrug efflux RND transporter periplasmic adaptor subunit VmeY	K03585	-	-	-	gnl|CDD|223914;COG0845, AcrA, Membrane-fusion protein [Cell envelope biogenesis, outer membrane].
gene-VP_RS22665	VP_RS22665	VPA1569	VP_RS22665	675	-1.942992409	8.90E-08	Down	NC_004605.1	1666704	1667378	fructose-6-phosphate aldolase	-	GO:0006000:fructose metabolic process	GO:0005737:cytoplasm	GO:0016832:aldehyde-lyase activity	gnl|CDD|223254;COG0176, MipB, Transaldolase [Carbohydrate transport and metabolism].
gene-VP_RS11750	VP_RS11750	VP2422	VP_RS11750	489	1.764150328	9.58E-08	Ups	NC_004603.1	2540909	2541397	A24 family peptidase	-	-	-	-	gnl|CDD|227295;COG4960, CpaA, Flp pilus assembly protein, protease CpaA [Posttranslational modification, protein turnover, chaperones / Intracellular trafficking and secretion].
gene-VP_RS20160	VP_RS20160	VPA1039	tssM	3519	-1.590274211	9.67E-08	Down	NC_004605.1	1095070	1098588	type VI secretion system membrane subunit TssM	K11891	-	-	-	gnl|CDD|226054;COG3523, IcmF, Type VI protein secretion system component VasK [Intracellular trafficking, secretion, and vesicular transport].
gene-VP_RS00910	VP_RS00910	VP0186	rpmG	171	2.549993867	1.07E-07	Ups	NC_004603.1	198473	198643	50S ribosomal protein L33	K02913	GO:0006412:translation	GO:0005840:ribosome	GO:0003735:structural constituent of ribosome	gnl|CDD|223345;COG0267, RpmG, Ribosomal protein L33 [Translation, ribosomal structure and biogenesis].
gene-VP_RS09275	VP_RS09275	VP1909	VP_RS09275	1287	2.88119692	1.09E-07	Ups	NC_004603.1	1994232	1995518	TRAP transporter large permease subunit	-	-	-	-	gnl|CDD|227010;COG4664, FcbT3, TRAP-type mannitol/chloroaromatic compound transport system, large permease component [Secondary metabolites biosynthesis, transport, and catabolism].
gene-VP_RS22950	VP_RS22950	VPA1629	rsgA	1077	1.793789714	1.19E-07	Ups	NC_004605.1	1731917	1732993	ribosome small subunit-dependent GTPase A	K06949	GO:0042274:ribosomal small subunit biogenesis	GO:0005737:cytoplasm	GO:0005525:GTP binding;GO:0003924:GTPase activity;GO:0046872:metal ion binding;GO:0019843:rRNA binding	gnl|CDD|224084;COG1162, COG1162, Predicted GTPases [General function prediction only].
gene-VP_RS17875	VP_RS17875	VPA0556	VP_RS17875	1443	1.519493914	1.22E-07	Ups	NC_004605.1	554210	555652	sensor domain-containing diguanylate cyclase	-	-	-	-	gnl|CDD|225109;COG2199, COG2199, c-di-GMP synthetase (diguanylate cyclase, GGDEF domain) [Signal transduction mechanisms].
gene-VP_RS20400	VP_RS20400	VPA1091	VP_RS20400	642	1.759806923	1.24E-07	Ups	NC_004605.1	1152213	1152854	murein L%2CD-transpeptidase catalytic domain family protein	-	-	-	-	-
gene-VP_RS17955	VP_RS17955	VPA0572	VP_RS17955	897	-1.427393485	1.27E-07	Down	NC_004605.1	571441	572337	cation diffusion facilitator family transporter	-	-	-	-	gnl|CDD|226474;COG3965, COG3965, Predicted Co/Zn/Cd cation transporters [Inorganic ion transport and metabolism].
gene-VP_RS21290	VP_RS21290	VPA1278	VP_RS21290	390	-2.311328412	1.39E-07	Down	NC_004605.1	1357644	1358033	hypothetical protein	-	-	-	-	-
gene-VP_RS18230	VP_RS18230	VPA0630	cyoD	312	-2.681784603	1.45E-07	Down	NC_004605.1	636445	636756	cytochrome o ubiquinol oxidase subunit IV	K02300	-	-	-	gnl|CDD|225667;COG3125, CyoD, Heme/copper-type cytochrome/quinol oxidase, subunit 4 [Energy production and conversion].
gene-VP_RS07935	VP_RS07935	VP1648	prpB	897	1.389011526	1.52E-07	Ups	NC_004603.1	1766718	1767614	methylisocitrate lyase	K03417	GO:0006113:fermentation;GO:0019629:propionate catabolic process, 2-methylcitrate cycle	-	GO:0000287:magnesium ion binding;GO:0046421:methylisocitrate lyase activity;GO:0016833:oxo-acid-lyase activity	gnl|CDD|225311;COG2513, PrpB, PEP phosphonomutase and related enzymes [Carbohydrate transport and metabolism].
gene-VP_RS16965	VP_RS16965	VPA0359	VP_RS16965	816	2.0023553	1.53E-07	Ups	NC_004605.1	352736	353551	helix-turn-helix transcriptional regulator	-	-	-	-	gnl|CDD|224393;COG1476, COG1476, Predicted transcriptional regulators [Transcription].
gene-VP_RS01905	VP_RS01905	VP0400	VP_RS01905	816	-1.445587291	1.54E-07	Down	NC_004603.1	398559	399374	restriction endonuclease	-	-	-	-	gnl|CDD|224629;COG1715, Mrr, Restriction endonuclease [Defense mechanisms].
gene-VP_RS23645	VP_RS23645	--	VP_RS23645	153	1.883545028	1.86E-07	Ups	NC_004605.1	475058	475210	hypothetical protein	-	-	-	-	-
gene-VP_RS08130	VP_RS08130	VP1689	vscK	666	-2.191520089	2.19E-07	Down	NC_004603.1	1801750	1802415	SctK family type III secretion system sorting platform protein VscK	-	-	-	-	-
gene-VP_RS12935	VP_RS12935	VP2638	cod	1284	-1.368798195	2.29E-07	Down	NC_004603.1	2788736	2790019	chitin oligosaccharide deacetylase	-	GO:0006032:chitin catabolic process;GO:0000272:polysaccharide catabolic process	GO:0005576:extracellular region	GO:0030246:carbohydrate binding;GO:0004099:chitin deacetylase activity;GO:0004553:hydrolase activity, hydrolyzing O-glycosyl compounds	gnl|CDD|223798;COG0726, CDA1, Predicted xylanase/chitin deacetylase [Carbohydrate transport and metabolism].
gene-VP_RS12620	VP_RS12620	VP2594	VP_RS12620	693	2.382716541	2.54E-07	Ups	NC_004603.1	2736905	2737597	oxidative stress defense protein	-	-	-	-	gnl|CDD|225516;COG2968, COG2968, Uncharacterized conserved protein [Function unknown].
gene-VP_RS08115	VP_RS08115	VP1686	vopS	1164	-1.878902801	3.10E-07	Down	NC_004603.1	1799324	1800487	T3SS effector adenosine monophosphate-protein transferase VopS	-	GO:0006464:cellular protein modification process;GO:0034260:negative regulation of GTPase activity;GO:0035024:negative regulation of Rho protein signal transduction;GO:0009405:pathogenesis;GO:0018178:peptidyl-threonine adenylylation;GO:0018117:protein adenylylation;GO:0043087:regulation of GTPase activity;GO:0044054:rounding by symbiont of host cells	GO:0005576:extracellular region	GO:0005524:ATP binding;GO:0070733:protein adenylyltransferase activity;GO:0048365:Rac GTPase binding	-
gene-VP_RS02315	VP_RS02315	VP0484	gltB	4554	-1.63622559	3.19E-07	Down	NC_004603.1	494476	499029	glutamate synthase large subunit	K00265	GO:0019676:ammonia assimilation cycle;GO:0006537:glutamate biosynthetic process;GO:0097054:L-glutamate biosynthetic process	-	GO:0051538:3 iron, 4 sulfur cluster binding;GO:0016041:glutamate synthase (ferredoxin) activity;GO:0046872:metal ion binding	gnl|CDD|223147;COG0069, GltB, Glutamate synthase domain 2 [Amino acid transport and metabolism].
gene-VP_RS02020	VP_RS02020	VP0421	VP_RS02020	1257	-2.249227932	3.40E-07	Down	NC_004603.1	422647	423903	methyl-accepting chemotaxis protein	K03406	-	-	-	gnl|CDD|223910;COG0840, Tar, Methyl-accepting chemotaxis protein [Cell motility and secretion / Signal transduction mechanisms].
gene-VP_RS12765	VP_RS12765	VP2624	VP_RS12765	1029	1.509010332	3.44E-07	Ups	NC_004603.1	2765426	2766454	DNA methylase	-	-	-	-	gnl|CDD|223194;COG0116, COG0116, Predicted N6-adenine-specific DNA methylase [DNA replication, recombination, and repair].
gene-VP_RS18405	VP_RS18405	VPA0671	yccS	2154	-1.393307923	3.66E-07	Down	NC_004605.1	688087	690240	TIGR01666 family membrane protein	-	-	-	-	gnl|CDD|224208;COG1289, COG1289, Predicted membrane protein [Function unknown].
gene-VP_RS08045	VP_RS08045	VP1670	vscP	1341	-1.707274939	4.21E-07	Down	NC_004603.1	1786526	1787866	type III secretion system needle length determinant VscP	K04057	-	-	-	-
gene-VP_RS09280	VP_RS09280	VP1910	VP_RS09280	540	3.010413611	4.24E-07	Ups	NC_004603.1	1995531	1996070	TRAP transporter small permease subunit	-	-	-	-	gnl|CDD|227011;COG4665, FcbT2, TRAP-type mannitol/chloroaromatic compound transport system, small permease component [Secondary metabolites biosynthesis, transport, and catabolism].
gene-VP_RS19935	VP_RS19935	VPA0994	VP_RS19935	789	1.91877125	4.47E-07	Ups	NC_004605.1	1047215	1048003	thioredoxin domain-containing protein	-	-	-	-	gnl|CDD|224565;COG1651, DsbG, Protein-disulfide isomerase [Posttranslational modification, protein turnover, chaperones].
gene-VP_RS07100	VP_RS07100	VP1464	VP_RS07100	1365	-2.512861093	6.22E-07	Down	NC_004603.1	1575930	1577294	O-antigen ligase family protein	-	-	-	-	gnl|CDD|225844;COG3307, RfaL, Lipid A core - O-antigen ligase and related enzymes [Cell envelope biogenesis, outer membrane].
gene-VP_RS14070	VP_RS14070	VP2860	VP_RS14070	609	-1.959031372	6.43E-07	Down	NC_004603.1	3027126	3027734	superoxide dismutase	-	-	-	GO:0046872:metal ion binding;GO:0004784:superoxide dismutase activity	gnl|CDD|223678;COG0605, SodA, Superoxide dismutase [Inorganic ion transport and metabolism].
gene-VP_RS00900	VP_RS00900	VP0184	radC	675	-1.797087145	7.21E-07	Down	NC_004603.1	197245	197919	DNA repair protein RadC	-	-	-	GO:0046872:metal ion binding;GO:0008237:metallopeptidase activity	gnl|CDD|224914;COG2003, RadC, DNA repair proteins [DNA replication, recombination, and repair].
gene-VP_RS16810	VP_RS16810	VPA0321	VP_RS16810	291	-1.952866411	7.93E-07	Down	NC_004605.1	319047	319337	DUF134 domain-containing protein	-	-	-	-	gnl|CDD|224261;COG1342, COG1342, Predicted DNA-binding proteins [General function prediction only].
gene-VP_RS05970	VP_RS05970	VP1229	VP_RS05970	627	2.025075531	8.38E-07	Ups	NC_004603.1	1294988	1295614	TetR/AcrR family transcriptional regulator	-	-	-	-	gnl|CDD|224228;COG1309, AcrR, Transcriptional regulator [Transcription].
gene-VP_RS22070	VP_RS22070	VPA1443	VP_RS22070	1341	1.314570573	8.60E-07	Ups	NC_004605.1	1535435	1536775	HlyD family type I secretion periplasmic adaptor subunit	-	-	-	-	gnl|CDD|223914;COG0845, AcrA, Membrane-fusion protein [Cell envelope biogenesis, outer membrane].
gene-VP_RS17340	VP_RS17340	VPA0441	VP_RS17340	1458	3.000784092	9.05E-07	Ups	NC_004605.1	430401	431858	DUF3360 domain-containing protein	-	-	-	-	-
gene-VP_RS03820	VP_RS03820	VP0775	flgB	396	-1.946043618	9.53E-07	Down	NC_004603.1	811468	811863	flagellar basal body rod protein FlgB	K02387	-	-	-	gnl|CDD|224728;COG1815, FlgB, Flagellar basal body protein [Cell motility and secretion].
gene-VP_RS20120	VP_RS20120	VPA1031	tssE	465	-2.249252822	9.78E-07	Down	NC_004605.1	1087589	1088053	type VI secretion system baseplate subunit TssE	-	-	-	-	gnl|CDD|226049;COG3518, COG3518, Predicted component of the type VI protein secretion system [Intracellular trafficking, secretion, and vesicular transport].
gene-VP_RS04555	VP_RS04555	--	VP_RS04555	189	2.24264865	1.01E-06	Ups	NC_004603.1	972742	972930	hypothetical protein	-	-	-	-	-
gene-VP_RS16155	VP_RS16155	VPA0182	VP_RS16155	2073	-1.28032943	1.20E-06	Down	NC_004605.1	178240	180312	sensor histidine kinase	-	-	-	-	gnl|CDD|226654;COG4191, COG4191, Signal transduction histidine kinase regulating C4-dicarboxylate transport system [Signal transduction mechanisms].
gene-VP_RS07320	VP_RS07320	VP1512	VP_RS07320	201	2.348387369	1.31E-06	Ups	NC_004603.1	1621375	1621575	twin-arginine translocation signal domain-containing protein	-	-	-	-	-
gene-VP_RS18400	VP_RS18400	VPA0670	VP_RS18400	198	1.677352442	1.43E-06	Ups	NC_004605.1	687637	687834	hypothetical protein	-	-	-	-	-
gene-VP_RS10570	VP_RS10570	VP2176	aqpZ	699	1.527545251	1.74E-06	Ups	NC_004603.1	2286686	2287384	aquaporin Z	-	-	GO:0016021:integral component of membrane;GO:0005886:plasma membrane	GO:0015250:water channel activity	gnl|CDD|223653;COG0580, GlpF, Glycerol uptake facilitator and related permeases (Major Intrinsic Protein Family) [Carbohydrate transport and metabolism].
gene-VP_RS01245	VP_RS01245	VP0255	rpmE	222	1.888143006	1.80E-06	Ups	NC_004603.1	266766	266987	50S ribosomal protein L31	K02909	GO:0006412:translation	GO:0005840:ribosome	GO:0046872:metal ion binding;GO:0019843:rRNA binding;GO:0003735:structural constituent of ribosome	gnl|CDD|223332;COG0254, RpmE, Ribosomal protein L31 [Translation, ribosomal structure and biogenesis].
gene-VP_RS08025	VP_RS08025	VP1666	VP_RS08025	285	-2.225008286	1.84E-06	Down	NC_004603.1	1783391	1783675	TyeA family type III secretion system gatekeeper subunit	-	-	-	-	-
gene-VP_RS20070	VP_RS20070	VPA1021	VP_RS20070	381	1.868007604	2.27E-06	Ups	NC_004605.1	1073763	1074143	pyruvate dehydrogenase	-	-	-	-	-
gene-VP_RS08820	VP_RS08820	VP1826	VP_RS08820	822	-1.587471869	2.44E-06	Down	NC_004603.1	1926537	1927358	DUF1669 domain-containing protein	-	-	-	-	gnl|CDD|224419;COG1502, Cls, Phosphatidylserine/phosphatidylglycerophosphate/cardiolipin synthases and related enzymes [Lipid metabolism].
gene-VP_RS01315	VP_RS01315	VP0269	rplE	540	2.424039674	2.71E-06	Ups	NC_004603.1	273275	273814	50S ribosomal protein L5	K02931	GO:0006412:translation	GO:0005840:ribosome	GO:0019843:rRNA binding;GO:0003735:structural constituent of ribosome;GO:0000049:tRNA binding	gnl|CDD|223172;COG0094, RplE, Ribosomal protein L5 [Translation, ribosomal structure and biogenesis].
gene-VP_RS19320	VP_RS19320	--	VP_RS19320	333	1.227871833	2.75E-06	Ups	NC_004605.1	904957	905289	divalent-cation tolerance protein CutA	-	-	-	-	gnl|CDD|224243;COG1324, CutA, Uncharacterized protein involved in tolerance to divalent cations [Inorganic ion transport and metabolism].
gene-VP_RS14130	VP_RS14130	VP2873	VP_RS14130	1386	-1.324816909	3.03E-06	Down	NC_004603.1	3040497	3041882	class II fumarate hydratase	K01679	GO:0010106:cellular response to iron ion starvation;GO:0006106:fumarate metabolic process;GO:0006099:tricarboxylic acid cycle	GO:0045239:tricarboxylic acid cycle enzyme complex	GO:0004333:fumarate hydratase activity	gnl|CDD|223192;COG0114, FumC, Fumarase [Energy production and conversion].
gene-VP_RS08275	VP_RS08275	VP1718	VP_RS08275	987	-1.558063632	3.29E-06	Down	NC_004603.1	1831298	1832284	cytochrome-c peroxidase	-	-	GO:0042597:periplasmic space	GO:0004130:cytochrome-c peroxidase activity;GO:0009055:electron transfer activity;GO:0020037:heme binding;GO:0046872:metal ion binding	gnl|CDD|224771;COG1858, MauG, Cytochrome c peroxidase [Inorganic ion transport and metabolism].
gene-VP_RS02335	VP_RS02335	VP0488	VP_RS02335	465	1.433375211	3.37E-06	Ups	NC_004603.1	504900	505364	hypothetical protein	-	-	-	-	-
gene-VP_RS12680	VP_RS12680	VP2607	VP_RS12680	798	1.542074816	3.37E-06	Ups	NC_004603.1	2751945	2752742	DUF2189 domain-containing protein	-	-	-	-	gnl|CDD|227760;COG5473, COG5473, Predicted integral membrane protein [Function unknown].
gene-VP_RS16280	VP_RS16280	VPA0209	VP_RS16280	555	-1.228397985	3.40E-06	Down	NC_004605.1	210105	210659	sugar O-acetyltransferase	-	-	-	-	gnl|CDD|223188;COG0110, WbbJ, Acetyltransferase (isoleucine patch superfamily) [General function prediction only].
gene-VP_RS08055	VP_RS08055	VP1672	vscR	651	-2.19914975	3.43E-06	Down	NC_004603.1	1788825	1789475	SctR family type III secretion system export apparatus subunit VscR	K03226	GO:0009405:pathogenesis;GO:0009306:protein secretion	GO:0016021:integral component of membrane;GO:0005886:plasma membrane	-	gnl|CDD|227128;COG4790, EscR, Type III secretory pathway, component EscR [Intracellular trafficking and secretion].
gene-VP_RS18225	VP_RS18225	VPA0629	cyoC	603	-2.518639216	3.53E-06	Down	NC_004605.1	635843	636445	cytochrome o ubiquinol oxidase subunit III	K02299	GO:0019646:aerobic electron transport chain	GO:0016021:integral component of membrane;GO:0005886:plasma membrane	GO:0008827:cytochrome o ubiquinol oxidase activity;GO:0004129:cytochrome-c oxidase activity	gnl|CDD|224758;COG1845, CyoC, Heme/copper-type cytochrome/quinol oxidase, subunit 3 [Energy production and conversion].
gene-VP_RS11120	VP_RS11120	VP2291	VP_RS11120	1251	-1.672886068	3.60E-06	Down	NC_004603.1	2401635	2402885	TIGR03503 family protein	-	-	-	-	-
gene-VP_RS17255	VP_RS17255	VPA0422	VP_RS17255	1038	-2.276703315	3.61E-06	Down	NC_004605.1	415003	416040	iron ABC transporter permease	K02015	-	-	-	gnl|CDD|223682;COG0609, FepD, ABC-type Fe3+-siderophore transport system, permease component [Inorganic ion transport and metabolism].
gene-VP_RS19200	VP_RS19200	VPA0842	VP_RS19200	1431	-1.193936489	3.87E-06	Down	NC_004605.1	878383	879813	methyl-accepting chemotaxis protein	K03406	-	-	-	gnl|CDD|223910;COG0840, Tar, Methyl-accepting chemotaxis protein [Cell motility and secretion / Signal transduction mechanisms].
gene-VP_RS06075	VP_RS06075	VP1252	VP_RS06075	660	2.530170341	4.39E-06	Ups	NC_004603.1	1322276	1322935	2OG-Fe dioxygenase family protein	-	-	-	-	gnl|CDD|226790;COG4340, COG4340, Uncharacterized protein conserved in bacteria [Function unknown].
gene-VP_RS18090	VP_RS18090	VPA0602	VP_RS18090	954	-1.48834702	5.19E-06	Down	NC_004605.1	604028	604981	LysR family transcriptional regulator	-	-	-	-	gnl|CDD|223656;COG0583, LysR, Transcriptional regulator [Transcription].
gene-VP_RS10890	VP_RS10890	VP2243	fliL	504	-1.356132728	5.22E-06	Down	NC_004603.1	2355579	2356082	flagellar basal body-associated protein FliL	-	-	-	-	gnl|CDD|224496;COG1580, FliL, Flagellar basal body-associated protein [Cell motility and secretion].
gene-VP_RS08035	VP_RS08035	VP1668	vscN	1323	-1.735008962	5.29E-06	Down	NC_004603.1	1784736	1786058	SctN family type III secretion system ATPase VscN	K03224	GO:0006754:ATP biosynthetic process;GO:0009405:pathogenesis;GO:0030254:protein secretion by the type III secretion system	GO:0005737:cytoplasm;GO:0030257:type III protein secretion system complex	GO:0005524:ATP binding;GO:0046961:proton-transporting ATPase activity, rotational mechanism	gnl|CDD|224079;COG1157, FliI, Flagellar biosynthesis/type III secretory pathway ATPase [Cell motility and secretion / Intracellular trafficking and secretion].
gene-VP_RS04860	VP_RS04860	VP0995	VP_RS04860	1548	-2.028648906	5.36E-06	Down	NC_004603.1	1040466	1042013	DUF3360 family protein	-	-	-	-	-
gene-VP_RS22075	VP_RS22075	VPA1444	VP_RS22075	1719	1.737248685	5.62E-06	Ups	NC_004605.1	1536750	1538468	type I secretion system permease/ATPase	-	-	-	-	gnl|CDD|226969;COG4618, ArpD, ABC-type protease/lipase transport system, ATPase and permease components [General function prediction only].
gene-VP_RS01385	VP_RS01385	VP0283	rplQ	381	2.099967614	5.87E-06	Ups	NC_004603.1	280723	281103	50S ribosomal protein L17	K02879	GO:0006412:translation	GO:0005840:ribosome	GO:0003735:structural constituent of ribosome	gnl|CDD|223281;COG0203, RplQ, Ribosomal protein L17 [Translation, ribosomal structure and biogenesis].
gene-VP_RS15065	VP_RS15065	VP3037	VP_RS15065	1134	1.916827634	5.97E-06	Ups	NC_004603.1	3244219	3245352	5-(carboxyamino)imidazole ribonucleotide synthase	K01589	GO:0006189:'de novo' IMP biosynthetic process	-	GO:0034028:5-(carboxyamino)imidazole ribonucleotide synthase activity;GO:0005524:ATP binding;GO:0046872:metal ion binding;GO:0004638:phosphoribosylaminoimidazole carboxylase activity	gnl|CDD|223105;COG0026, PurK, Phosphoribosylaminoimidazole carboxylase (NCAIR synthetase) [Nucleotide transport and metabolism].
gene-VP_RS10100	VP_RS10100	VP2077	malZ	1827	-1.625291568	6.05E-06	Down	NC_004603.1	2182405	2184231	maltodextrin glucosidase	K01187	-	-	-	gnl|CDD|223443;COG0366, AmyA, Glycosidases [Carbohydrate transport and metabolism].
gene-VP_RS22940	VP_RS22940	VPA1627	VP_RS22940	462	-1.616072908	6.09E-06	Down	NC_004605.1	1730669	1731130	copper chaperone PCu(A)C	-	-	-	-	gnl|CDD|225403;COG2847, COG2847, Copper(I)-binding protein [Inorganic ion transport and metabolism].
gene-VP_RS17635	VP_RS17635	VPA0502	VP_RS17635	1272	-1.320380175	6.10E-06	Down	NC_004605.1	508712	509983	zinc-binding dehydrogenase	-	-	-	GO:0008926:mannitol-1-phosphate 5-dehydrogenase activity;GO:0046872:metal ion binding	gnl|CDD|223991;COG1063, Tdh, Threonine dehydrogenase and related Zn-dependent dehydrogenases [Amino acid transport and metabolism / General function prediction only].
gene-VP_RS14045	VP_RS14045	VP2855	pfkA	963	-1.353548925	6.20E-06	Down	NC_004603.1	3021987	3022949	6-phosphofructokinase	K00850	GO:0061621:canonical glycolysis;GO:0030388:fructose 1,6-bisphosphate metabolic process;GO:0006002:fructose 6-phosphate metabolic process;GO:0006007:glucose catabolic process;GO:0006096:glycolytic process;GO:0051289:protein homotetramerization	GO:0005945:6-phosphofructokinase complex	GO:0003872:6-phosphofructokinase activity;GO:0016208:AMP binding;GO:0005524:ATP binding;GO:0070095:fructose-6-phosphate binding;GO:0042802:identical protein binding;GO:0046872:metal ion binding;GO:0048029:monosaccharide binding	gnl|CDD|223283;COG0205, PfkA, 6-phosphofructokinase [Carbohydrate transport and metabolism].
gene-VP_RS08005	VP_RS08005	VP1662	vcrD	2118	-1.686324628	6.47E-06	Down	NC_004603.1	1780196	1782313	SctV family type III secretion system export apparatus subunit VcrD	K03230	GO:0009405:pathogenesis;GO:0009306:protein secretion	GO:0016021:integral component of membrane;GO:0005886:plasma membrane	-	gnl|CDD|227127;COG4789, EscV, Type III secretory pathway, component EscV [Intracellular trafficking and secretion].
gene-VP_RS15740	VP_RS15740	VPA0102	ygjK	2691	-1.463957725	6.79E-06	Down	NC_004605.1	94374	97064	alpha-glucosidase	-	-	-	-	-
gene-VP_RS07975	VP_RS07975	VP1656	vopD	1005	-2.246667589	7.19E-06	Down	NC_004603.1	1774890	1775894	type III secretion system translocon subunit VopD	-	-	-	-	-
gene-VP_RS16800	VP_RS16800	VPA0318	VP_RS16800	777	-2.252948228	7.35E-06	Down	NC_004605.1	317154	317930	MipA/OmpV family protein	-	-	GO:0009279:cell outer membrane	-	gnl|CDD|226236;COG3713, OmpV, Outer membrane protein V [Cell envelope biogenesis, outer membrane].
gene-VP_RS17745	VP_RS17745	VPA0527	VP_RS17745	1050	1.429104161	7.59E-06	Ups	NC_004605.1	532581	533630	porin	-	-	-	-	gnl|CDD|225744;COG3203, OmpC, Outer membrane protein (porin) [Cell envelope biogenesis, outer membrane].
gene-VP_RS22110	VP_RS22110	VPA1452	VP_RS22110	927	1.256160983	7.80E-06	Ups	NC_004605.1	1544608	1545534	DUF58 domain-containing protein	-	-	-	-	gnl|CDD|224635;COG1721, COG1721, Uncharacterized conserved protein (some members contain a von Willebrand factor type A (vWA) domain) [General function prediction only].
gene-VP_RS16490	VP_RS16490	VPA0253	VP_RS16490	1497	-2.04674097	7.88E-06	Down	NC_004605.1	256625	258121	MFS transporter	-	-	-	-	gnl|CDD|225646;COG3104, PTR2, Dipeptide/tripeptide permease [Amino acid transport and metabolism].
gene-VP_RS10870	VP_RS10870	VP2239	fliP	870	-1.51603444	8.01E-06	Down	NC_004603.1	2352792	2353661	flagellar type III secretion system pore protein FliP	K02419	GO:0044781:bacterial-type flagellum organization;GO:0009306:protein secretion	GO:0009425:bacterial-type flagellum basal body;GO:0016021:integral component of membrane;GO:0005886:plasma membrane	-	gnl|CDD|224257;COG1338, FliP, Flagellar biosynthesis pathway, component FliP [Cell motility and secretion / Intracellular trafficking and secretion].
gene-VP_RS16700	VP_RS16700	VPA0297	VP_RS16700	1401	-1.709703022	8.67E-06	Down	NC_004605.1	297376	298776	fructose-specific PTS transporter subunit EIIC	-	-	-	-	gnl|CDD|224218;COG1299, FruA, Phosphotransferase system, fructose-specific IIC component [Carbohydrate transport and metabolism].
gene-VP_RS15320	VP_RS15320	VPA0010	VP_RS15320	210	1.328940887	9.00E-06	Ups	NC_004605.1	10458	10667	DUF3283 family protein	-	-	-	-	-
gene-VP_RS08205	VP_RS08205	VP1703	VP_RS08205	1521	2.557515853	9.22E-06	Ups	NC_004603.1	1812873	1814393	aldehyde dehydrogenase	K00138	GO:0006068:ethanol catabolic process;GO:0009405:pathogenesis	-	GO:0004029:aldehyde dehydrogenase (NAD) activity;GO:0043878:glyceraldehyde-3-phosphate dehydrogenase (NAD+) (non-phosphorylating) activity	gnl|CDD|223944;COG1012, PutA, NAD-dependent aldehyde dehydrogenases [Energy production and conversion].
gene-VP_RS23120	VP_RS23120	VPA1663	VP_RS23120	1245	-1.344262337	9.31E-06	Down	NC_004605.1	1783317	1784561	ABC transporter substrate-binding protein	K17315	-	-	-	gnl|CDD|224567;COG1653, UgpB, ABC-type sugar transport system, periplasmic component [Carbohydrate transport and metabolism].
gene-VP_RS16640	VP_RS16640	VPA0286	VP_RS16640	291	2.707132514	9.88E-06	Ups	NC_004605.1	286375	286665	co-chaperone GroES	-	GO:0006457:protein folding	GO:0005737:cytoplasm	GO:0005524:ATP binding	gnl|CDD|223312;COG0234, GroS, Co-chaperonin GroES (HSP10) [Posttranslational modification, protein turnover, chaperones].
gene-VP_RS15920	VP_RS15920	VPA0140	trmY	600	1.352839069	1.07E-05	Ups	NC_004605.1	131143	131742	tRNA (pseudouridine(54)-N(1))-methyltransferase TrmY	-	-	GO:0005737:cytoplasm	GO:0008757:S-adenosylmethionine-dependent methyltransferase activity;GO:0008175:tRNA methyltransferase activity	gnl|CDD|224813;COG1901, COG1901, Uncharacterized conserved protein [Function unknown].
gene-VP_RS17035	VP_RS17035	VPA0374	ansB	1065	-2.5366071	1.15E-05	Down	NC_004605.1	370709	371773	L-asparaginase 2	K01424	GO:0006528:asparagine metabolic process;GO:0051289:protein homotetramerization	GO:0030288:outer membrane-bounded periplasmic space	GO:0004067:asparaginase activity;GO:0042802:identical protein binding	gnl|CDD|223330;COG0252, AnsB, L-asparaginase/archaeal Glu-tRNAGln amidotransferase subunit D [Amino acid transport and metabolism / Translation, ribosomal structure and biogenesis].
gene-VP_RS14560	VP_RS14560	VP2940	VP_RS14560	366	1.177970797	1.17E-05	Ups	NC_004603.1	3144513	3144878	YijD family membrane protein	-	-	-	-	-
gene-VP_RS18250	VP_RS18250	VPA0635	VP_RS18250	1386	2.317140217	1.19E-05	Ups	NC_004605.1	640793	642178	FAD-binding oxidoreductase	-	-	-	-	gnl|CDD|223354;COG0277, GlcD, FAD/FMN-containing dehydrogenases [Energy production and conversion].
gene-VP_RS06115	VP_RS06115	VP1260	VP_RS06115	759	-1.520330464	1.27E-05	Down	NC_004603.1	1334078	1334836	phospholipase A	K01058	-	-	-	gnl|CDD|225385;COG2829, PldA, Outer membrane phospholipase A [Cell envelope biogenesis, outer membrane].
gene-VP_RS13635	VP_RS13635	VP2777	VP_RS13635	717	-1.154269234	1.28E-05	Down	NC_004603.1	2944249	2944965	transcriptional regulator	-	-	-	-	gnl|CDD|225512;COG2964, COG2964, Uncharacterized protein conserved in bacteria [Function unknown].
gene-VP_RS08165	VP_RS08165	VP1695	vscD	1302	-2.013434375	1.33E-05	Down	NC_004603.1	1804949	1806250	SctD family type III secretion system inner membrane ring subunit VscD	-	-	-	-	-
gene-VP_RS01485	VP_RS01485	VP0305	VP_RS01485	201	1.492210231	1.35E-05	Ups	NC_004603.1	300065	300265	DUF1107 domain-containing protein	-	-	-	-	-
gene-VP_RS19285	VP_RS19285	VPA0860	VP_RS19285	1242	2.295433594	1.39E-05	Ups	NC_004605.1	898477	899718	outer membrane protein transport protein	-	-	-	-	gnl|CDD|224978;COG2067, FadL, Long-chain fatty acid transport protein [Lipid metabolism].
gene-VP_RS06690	VP_RS06690	VP1375	VP_RS06690	1338	-1.867400601	1.42E-05	Down	NC_004603.1	1458736	1460073	cyclic nucleotide-binding domain-containing protein	-	-	-	-	gnl|CDD|223715;COG0642, BaeS, Signal transduction histidine kinase [Signal transduction mechanisms].
gene-VP_RS07115	VP_RS07115	VP1467	VP_RS07115	1185	-2.053988998	1.42E-05	Down	NC_004603.1	1579897	1581081	glycosyltransferase	-	-	-	-	gnl|CDD|223515;COG0438, RfaG, Glycosyltransferase [Cell envelope biogenesis, outer membrane].
gene-VP_RS15975	VP_RS15975	VPA0144	VP_RS15975	993	-1.126949607	1.46E-05	Down	NC_004605.1	139365	140357	2-hydroxyacid dehydrogenase	K03778	GO:0019664:mixed acid fermentation;GO:0009408:response to heat	GO:0005829:cytosol	GO:0008720:D-lactate dehydrogenase activity;GO:0070404:NADH binding	gnl|CDD|223980;COG1052, LdhA, Lactate dehydrogenase and related dehydrogenases [Energy production and conversion / Coenzyme metabolism / General function prediction only].
gene-VP_RS13250	VP_RS13250	VP2701	VP_RS13250	1725	-1.341881767	1.59E-05	Down	NC_004603.1	2854794	2856518	GspE/PulE family protein	K12276	-	-	-	gnl|CDD|225363;COG2804, PulE, Type II secretory pathway, ATPase PulE/Tfp pilus assembly pathway, ATPase PilB [Cell motility and secretion / Intracellular trafficking and secretion].
gene-VP_RS20110	VP_RS20110	VPA1029	tssG	966	-1.654888589	1.62E-05	Down	NC_004605.1	1084807	1085772	type VI secretion system baseplate subunit TssG	K11895	-	-	-	gnl|CDD|226051;COG3520, COG3520, Predicted component of the type VI protein secretion system [Intracellular trafficking, secretion, and vesicular transport].
gene-VP_RS00905	VP_RS00905	VP0185	rpmB	237	1.329070896	1.67E-05	Ups	NC_004603.1	198223	198459	50S ribosomal protein L28	K02902	GO:0006412:translation	GO:0005840:ribosome	GO:0003735:structural constituent of ribosome	gnl|CDD|223305;COG0227, RpmB, Ribosomal protein L28 [Translation, ribosomal structure and biogenesis].
gene-VP_RS20685	VP_RS20685	VPA1151	VP_RS20685	894	1.083377869	1.68E-05	Ups	NC_004605.1	1214659	1215552	branched-chain amino acid ABC transporter permease	K01997	-	-	-	gnl|CDD|223633;COG0559, LivH, Branched-chain amino acid ABC-type transport system, permease components [Amino acid transport and metabolism].
gene-VP_RS02525	VP_RS02525	VP0531	rpsT	261	1.307597434	1.69E-05	Ups	NC_004603.1	546383	546643	30S ribosomal protein S20	K02968	GO:0006412:translation	GO:0005840:ribosome	GO:0019843:rRNA binding;GO:0003735:structural constituent of ribosome	gnl|CDD|223346;COG0268, RpsT, Ribosomal protein S20 [Translation, ribosomal structure and biogenesis].
gene-VP_RS01320	VP_RS01320	VP0270	rpsN	306	2.335928789	1.71E-05	Ups	NC_004603.1	273832	274137	30S ribosomal protein S14	K02954	GO:0006412:translation	GO:0005840:ribosome	GO:0019843:rRNA binding;GO:0003735:structural constituent of ribosome	gnl|CDD|223277;COG0199, RpsN, Ribosomal protein S14 [Translation, ribosomal structure and biogenesis].
gene-VP_RS17250	VP_RS17250	VPA0421	VP_RS17250	783	-1.807327842	1.83E-05	Down	NC_004605.1	414221	415003	heme ABC transporter ATP-binding protein	K02013	-	GO:0005886:plasma membrane	GO:0005524:ATP binding;GO:0015439:heme-transporting ATPase activity	gnl|CDD|226929;COG4559, COG4559, ABC-type hemin transport system, ATPase component [Inorganic ion transport and metabolism].
gene-VP_RS20810	VP_RS20810	VPA1178	VP_RS20810	1002	1.472157217	1.84E-05	Ups	NC_004605.1	1246690	1247691	sugar-binding transcriptional regulator	-	-	-	-	gnl|CDD|225263;COG2390, DeoR, Transcriptional regulator, contains sigma factor-related N-terminal domain [Transcription].
gene-VP_RS09220	VP_RS09220	VP1897	VP_RS09220	231	-1.615391015	1.86E-05	Down	NC_004603.1	1981593	1981823	hypothetical protein	-	-	-	-	-
gene-VP_RS06695	VP_RS06695	VP1376	VP_RS06695	474	-1.745044146	1.86E-05	Down	NC_004603.1	1460060	1460533	response regulator	K03413	-	-	-	gnl|CDD|223855;COG0784, CheY, FOG: CheY-like receiver [Signal transduction mechanisms].
gene-VP_RS06325	VP_RS06325	VP1302	VP_RS06325	1374	1.850637591	1.93E-05	Ups	NC_004603.1	1382079	1383452	L-cystine transporter	-	GO:0015811:L-cystine transport;GO:0000101:sulfur amino acid transport;GO:0006791:sulfur utilization	GO:0016021:integral component of membrane;GO:0005886:plasma membrane	GO:0015184:L-cystine transmembrane transporter activity;GO:0000099:sulfur amino acid transmembrane transporter activity;GO:0015293:symporter activity	gnl|CDD|224736;COG1823, COG1823, Predicted Na+/dicarboxylate symporter [General function prediction only].
gene-VP_RS20010	VP_RS20010	VPA1008	viaA	1455	1.767107049	1.93E-05	Ups	NC_004605.1	1061348	1062802	ATPase RavA stimulator ViaA	-	-	-	-	gnl|CDD|225281;COG2425, COG2425, Uncharacterized protein containing a von Willebrand factor type A (vWA) domain [General function prediction only].
gene-VP_RS17370	VP_RS17370	VPA0446	VP_RS17370	1236	-1.070563931	1.94E-05	Down	NC_004605.1	436280	437515	His-Xaa-Ser system-associated MauG-like protein	-	-	-	-	gnl|CDD|224771;COG1858, MauG, Cytochrome c peroxidase [Inorganic ion transport and metabolism].
gene-VP_RS02990	VP_RS02990	VP0622	VP_RS02990	1548	1.829869796	1.98E-05	Ups	NC_004603.1	650148	651695	alanine:cation symporter family protein	-	-	GO:0016021:integral component of membrane;GO:0005886:plasma membrane	GO:0015655:alanine:sodium symporter activity	gnl|CDD|224040;COG1115, AlsT, Na+/alanine symporter [Amino acid transport and metabolism].
gene-VP_RS00135	VP_RS00135	VP0030	fadB	2172	1.378377327	2.01E-05	Ups	NC_004603.1	28083	30254	fatty acid oxidation complex subunit alpha FadB	K01825	GO:0006635:fatty acid beta-oxidation	GO:0036125:fatty acid beta-oxidation multienzyme complex	GO:0003857:3-hydroxyacyl-CoA dehydrogenase activity;GO:0008692:3-hydroxybutyryl-CoA epimerase activity;GO:0004165:dodecenoyl-CoA delta-isomerase activity;GO:0004300:enoyl-CoA hydratase activity	gnl|CDD|224170;COG1250, FadB, 3-hydroxyacyl-CoA dehydrogenase [Lipid metabolism].
gene-VP_RS22765	VP_RS22765	VPA1590	VP_RS22765	291	-1.676190505	2.09E-05	Down	NC_004605.1	1685453	1685743	antibiotic biosynthesis monooxygenase	-	-	-	-	gnl|CDD|224278;COG1359, COG1359, Uncharacterized conserved protein [Function unknown].
gene-VP_RS05920	VP_RS05920	VP1219	VP_RS05920	981	1.533060026	2.13E-05	Ups	NC_004603.1	1280689	1281669	DmsE family decaheme c-type cytochrome	-	-	-	-	-
gene-VP_RS22985	VP_RS22985	VPA1636	VP_RS22985	447	-1.497113866	2.24E-05	Down	NC_004605.1	1740603	1741049	helix-turn-helix transcriptional regulator	-	-	-	-	-
gene-VP_RS15715	VP_RS15715	VPA0097	VP_RS15715	1026	-1.576031272	2.31E-05	Down	NC_004605.1	88863	89888	HlyD family secretion protein	-	-	-	-	gnl|CDD|224482;COG1566, EmrA, Multidrug resistance efflux pump [Defense mechanisms].
gene-VP_RS10935	VP_RS10935	VP2252	VP_RS10935	1032	-1.158841051	2.33E-05	Down	NC_004603.1	2365571	2366602	PAS domain-containing protein	K10942	-	-	-	gnl|CDD|223715;COG0642, BaeS, Signal transduction histidine kinase [Signal transduction mechanisms].
gene-VP_RS01820	VP_RS01820	VP0378	VP_RS01820	273	-2.530192182	2.37E-05	Down	NC_004603.1	379281	379553	hypothetical protein	-	-	-	-	-
gene-VP_RS17720	VP_RS17720	VPA0520	VP_RS17720	1194	-1.364109383	2.44E-05	Down	NC_004605.1	526902	528095	multidrug effflux MFS transporter	-	-	-	-	gnl|CDD|223553;COG0477, ProP, Permeases of the major facilitator superfamily [Carbohydrate transport and metabolism / Amino acid transport and metabolism / Inorganic ion transport and metabolism / General function prediction only].
gene-VP_RS13245	VP_RS13245	VP2700	VP_RS13245	1224	-1.279049893	2.67E-05	Down	NC_004603.1	2853562	2854785	type II secretion system F family protein	-	-	-	-	gnl|CDD|224376;COG1459, PulF, Type II secretory pathway, component PulF [Cell motility and secretion / Intracellular trafficking and secretion].
gene-VP_RS13255	VP_RS13255	VP2702	VP_RS13255	1077	-1.060522213	2.70E-05	Down	NC_004603.1	2856515	2857591	MSHA biogenesis protein MshN	-	-	-	-	gnl|CDD|223533;COG0457, NrfG, FOG: TPR repeat [General function prediction only].
gene-VP_RS23350	VP_RS23350	VPA1714	VP_RS23350	1002	2.230608988	2.86E-05	Ups	NC_004605.1	1831888	1832889	amidinotransferase	-	-	-	-	gnl|CDD|227211;COG4874, COG4874, Uncharacterized protein conserved in bacteria containing a pentein-type domain [Function unknown].
gene-VP_RS22400	VP_RS22400	VPA1513	VP_RS22400	1407	-1.304251509	2.93E-05	Down	NC_004605.1	1618718	1620124	aminotransferase class V-fold PLP-dependent enzyme	-	-	-	-	gnl|CDD|223594;COG0520, csdA, Selenocysteine lyase/Cysteine desulfurase [Posttranslational modification, protein turnover, chaperones].
gene-VP_RS04070	VP_RS04070	VP0835	fldA	534	1.091700991	3.17E-05	Ups	NC_004603.1	866623	867156	flavodoxin FldA	-	-	-	GO:0009055:electron transfer activity;GO:0010181:FMN binding	gnl|CDD|223788;COG0716, FldA, Flavodoxins [Energy production and conversion].
gene-VP_RS19880	VP_RS19880	VPA0984	cobA	759	-2.140784787	3.18E-05	Down	NC_004605.1	1029561	1030319	uroporphyrinogen-III C-methyltransferase	K02303	GO:0009236:cobalamin biosynthetic process;GO:0019354:siroheme biosynthetic process	-	GO:0051287:NAD binding;GO:0043115:precorrin-2 dehydrogenase activity;GO:0051266:sirohydrochlorin ferrochelatase activity;GO:0004851:uroporphyrin-III C-methyltransferase activity	gnl|CDD|223086;COG0007, CysG, Uroporphyrinogen-III methylase [Coenzyme metabolism].
gene-VP_RS12905	VP_RS12905	VP2632	VP_RS12905	1011	-1.227639721	3.21E-05	Down	NC_004603.1	2783178	2784188	LacI family DNA-binding transcriptional regulator	-	-	-	-	gnl|CDD|224525;COG1609, PurR, Transcriptional regulators [Transcription].
gene-VP_RS08155	VP_RS08155	VP1694	vscF	249	-1.816424838	3.34E-05	Down	NC_004603.1	1804493	1804741	type III secretion system needle filament protein VscF	K03221	GO:0009405:pathogenesis;GO:0030254:protein secretion by the type III secretion system	GO:0005576:extracellular region;GO:0030257:type III protein secretion system complex	GO:0008565:protein transporter activity	-
gene-VP_RS01585	VP_RS01585	VP0328	rplU	312	1.25394126	3.35E-05	Ups	NC_004603.1	323305	323616	50S ribosomal protein L21	K02888	GO:0006412:translation	GO:0005840:ribosome	GO:0019843:rRNA binding;GO:0003735:structural constituent of ribosome	gnl|CDD|223339;COG0261, RplU, Ribosomal protein L21 [Translation, ribosomal structure and biogenesis].
gene-VP_RS16245	VP_RS16245	VPA0202	VP_RS16245	1014	-1.164854417	3.40E-05	Down	NC_004605.1	203126	204139	GGDEF domain-containing protein	K13590	GO:0043709:cell adhesion involved in single-species biofilm formation;GO:1902201:negative regulation of bacterial-type flagellum-dependent cell motility	GO:0005886:plasma membrane	GO:0052621:diguanylate cyclase activity;GO:0005525:GTP binding;GO:0046872:metal ion binding	gnl|CDD|225109;COG2199, COG2199, c-di-GMP synthetase (diguanylate cyclase, GGDEF domain) [Signal transduction mechanisms].
gene-VP_RS06685	VP_RS06685	VP1374	VP_RS06685	1419	-2.300811738	3.47E-05	Down	NC_004603.1	1457314	1458732	SLC13 family permease	-	-	-	-	gnl|CDD|223547;COG0471, CitT, Di- and tricarboxylate transporters [Inorganic ion transport and metabolism].
gene-VP_RS14155	VP_RS14155	VP2878	acs	1953	1.362732873	3.55E-05	Ups	NC_004603.1	3049669	3051621	acetate--CoA ligase	K01895	GO:0019427:acetyl-CoA biosynthetic process from acetate	-	GO:0003987:acetate-CoA ligase activity;GO:0016208:AMP binding;GO:0005524:ATP binding;GO:0046872:metal ion binding	gnl|CDD|223442;COG0365, Acs, Acyl-coenzyme A synthetases/AMP-(fatty) acid ligases [Lipid metabolism].
gene-VP_RS23210	VP_RS23210	VPA1683	ahpC	558	-1.323520513	3.55E-05	Down	NC_004605.1	1803624	1804181	alkyl hydroperoxide reductase subunit C	-	GO:0045454:cell redox homeostasis;GO:0006979:response to oxidative stress	GO:0005737:cytoplasm	GO:0004601:peroxidase activity;GO:0051920:peroxiredoxin activity	gnl|CDD|223527;COG0450, AhpC, Peroxiredoxin [Posttranslational modification, protein turnover, chaperones].
gene-VP_RS10815	VP_RS10815	VP2228	VP_RS10815	1110	-1.349618094	3.55E-05	Down	NC_004603.1	2340416	2341525	chemotaxis response regulator protein-glutamate methylesterase	K03412	GO:0006935:chemotaxis;GO:0018277:protein deamination;GO:0006482:protein demethylation	GO:0005737:cytoplasm	GO:0000156:phosphorelay response regulator activity;GO:0008984:protein-glutamate methylesterase activity;GO:0050568:protein-glutamine glutaminase activity	gnl|CDD|225111;COG2201, CheB, Chemotaxis response regulator containing a CheY-like receiver domain and a methylesterase domain [Cell motility and secretion / Signal transduction mechanisms].
gene-VP_RS00870	VP_RS00870	VP0177	rph	717	1.338534604	3.60E-05	Ups	NC_004603.1	190844	191560	ribonuclease PH	-	GO:0016075:rRNA catabolic process;GO:0006364:rRNA processing;GO:0008033:tRNA processing	-	GO:0000175:3'-5'-exoribonuclease activity;GO:0000049:tRNA binding;GO:0009022:tRNA nucleotidyltransferase activity	gnl|CDD|223761;COG0689, Rph, RNase PH [Translation, ribosomal structure and biogenesis].
gene-VP_RS21145	VP_RS21145	VPA1249	VP_RS21145	618	-1.169905929	3.69E-05	Down	NC_004605.1	1322912	1323529	hypothetical protein	-	-	-	-	gnl|CDD|224001;COG1075, LipA, Predicted acetyltransferases and hydrolases with the alpha/beta hydrolase fold [General function prediction only].
gene-VP_RS14335	VP_RS14335	VP2906	VP_RS14335	237	1.248399167	3.73E-05	Ups	NC_004603.1	3093503	3093739	hypothetical protein	-	-	-	-	-
gene-VP_RS13320	VP_RS13320	VP2715	lysC	1353	1.476559065	3.85E-05	Ups	NC_004603.1	2874065	2875417	lysine-sensitive aspartokinase 3	K00928	GO:0009090:homoserine biosynthetic process;GO:0009089:lysine biosynthetic process via diaminopimelate	GO:0005829:cytosol	GO:0004072:aspartate kinase activity;GO:0005524:ATP binding	gnl|CDD|223601;COG0527, LysC, Aspartokinases [Amino acid transport and metabolism].
gene-VP_RS22770	VP_RS22770	VPA1591	VP_RS22770	654	-1.397399737	3.88E-05	Down	NC_004605.1	1685812	1686465	oxygen-insensitive NAD(P)H-dependent nitroreductase NfsB	K10679	GO:0046256:2,4,6-trinitrotoluene catabolic process	GO:0005829:cytosol;GO:0016020:membrane	GO:0018545:NAD(P)H nitroreductase activity;GO:0016491:oxidoreductase activity	gnl|CDD|223849;COG0778, NfnB, Nitroreductase [Energy production and conversion].
gene-VP_RS12970	VP_RS12970	VP2644	pepA	1509	1.140981608	4.31E-05	Ups	NC_004603.1	2795920	2797428	leucyl aminopeptidase	K01255	-	GO:0005737:cytoplasm	GO:0004177:aminopeptidase activity;GO:0030145:manganese ion binding;GO:0008235:metalloexopeptidase activity	gnl|CDD|223338;COG0260, PepB, Leucyl aminopeptidase [Amino acid transport and metabolism].
gene-VP_RS02965	VP_RS02965	VP0617	guaA	1554	1.448303861	4.65E-05	Ups	NC_004603.1	642937	644490	glutamine-hydrolyzing GMP synthase	K01951	GO:0006541:glutamine metabolic process	-	GO:0005524:ATP binding;GO:0003922:GMP synthase (glutamine-hydrolyzing) activity;GO:0016462:pyrophosphatase activity	gnl|CDD|223593;COG0519, GuaA, GMP synthase, PP-ATPase domain/subunit [Nucleotide transport and metabolism].
gene-VP_RS13770	VP_RS13770	VP2809	hmpA	1185	-1.469549876	4.71E-05	Down	NC_004603.1	2973455	2974639	NO-inducible flavohemoprotein	K05916	GO:0051409:response to nitrosative stress;GO:0009636:response to toxic substance	-	GO:0071949:FAD binding;GO:0020037:heme binding;GO:0046872:metal ion binding;GO:0008941:nitric oxide dioxygenase activity;GO:0019825:oxygen binding;GO:0005344:oxygen carrier activity	gnl|CDD|223948;COG1017, Hmp, Hemoglobin-like flavoprotein [Energy production and conversion].
gene-VP_RS07940	VP_RS07940	VP1649	VP_RS07940	714	1.654301231	4.74E-05	Ups	NC_004603.1	1767627	1768340	GntR family transcriptional regulator	-	-	-	-	gnl|CDD|224715;COG1802, GntR, Transcriptional regulators [Transcription].
gene-VP_RS23535	VP_RS23535	--	VP_RS23535	153	-1.699755805	4.78E-05	Down	NC_004603.1	1090519	1090671	hypothetical protein	-	-	-	-	-
gene-VP_RS19030	VP_RS19030	VPA0804	VP_RS19030	624	-1.034632477	4.82E-05	Down	NC_004605.1	833236	833859	XRE family transcriptional regulator	-	-	-	-	gnl|CDD|224314;COG1396, HipB, Predicted transcriptional regulators [Transcription].
gene-VP_RS15060	VP_RS15060	VP3036	purE	486	1.884292105	5.00E-05	Ups	NC_004603.1	3243729	3244214	5-(carboxyamino)imidazole ribonucleotide mutase	K01588	GO:0006189:'de novo' IMP biosynthetic process	-	GO:0034023:5-(carboxyamino)imidazole ribonucleotide mutase activity	gnl|CDD|223119;COG0041, PurE, Phosphoribosylcarboxyaminoimidazole (NCAIR) mutase [Nucleotide transport and metabolism].
gene-VP_RS10810	VP_RS10810	VP2227	VP_RS10810	780	-1.439788452	5.11E-05	Down	NC_004603.1	2339628	2340407	ParA family protein	-	-	-	-	gnl|CDD|224113;COG1192, Soj, ATPases involved in chromosome partitioning [Cell division and chromosome partitioning].
gene-VP_RS08135	VP_RS08135	VP1690	vscJ	747	-1.61505864	5.21E-05	Down	NC_004603.1	1802408	1803154	SctJ family type III secretion inner membrane ring lipoprotein Vsc	K03222	GO:0009405:pathogenesis;GO:0009306:protein secretion	GO:0009279:cell outer membrane;GO:0016021:integral component of membrane	-	gnl|CDD|227015;COG4669, EscJ, Type III secretory pathway, lipoprotein EscJ [Intracellular trafficking and secretion].
gene-VP_RS15325	VP_RS15325	VPA0011	VP_RS15325	717	1.269402811	5.33E-05	Ups	NC_004605.1	10802	11518	YebC/PmpR family DNA-binding transcriptional regulator	-	GO:0006355:regulation of transcription, DNA-templated	GO:0005737:cytoplasm	GO:0003677:DNA binding	gnl|CDD|223295;COG0217, COG0217, Uncharacterized conserved protein [Function unknown].
gene-VP_RS16445	VP_RS16445	VPA0242	VP_RS16445	552	-1.425734701	5.35E-05	Down	NC_004605.1	247256	247807	porin family protein	-	-	-	-	gnl|CDD|226163;COG3637, COG3637, Opacity protein and related surface antigens [Cell envelope biogenesis, outer membrane].
gene-VP_RS20860	VP_RS20860	VPA1190	vmeZ	3153	1.111803038	5.52E-05	Ups	NC_004605.1	1260174	1263326	multidrug efflux RND transporter permease subunit VmeZ	-	-	-	-	gnl|CDD|223911;COG0841, AcrB, Cation/multidrug efflux pump [Defense mechanisms].
gene-VP_RS10835	VP_RS10835	VP2232	VP_RS10835	735	-1.327892572	5.56E-05	Down	NC_004603.1	2345067	2345801	RNA polymerase sigma factor FliA	K02405	GO:2000147:positive regulation of cell motility;GO:0001123:transcription initiation from bacterial-type RNA polymerase promoter	GO:0005737:cytoplasm	GO:0003677:DNA binding;GO:0003700:DNA-binding transcription factor activity;GO:0003899:DNA-directed 5'-3' RNA polymerase activity;GO:0016987:sigma factor activity	gnl|CDD|224112;COG1191, FliA, DNA-directed RNA polymerase specialized sigma subunit [Transcription].
gene-VP_RS15520	VP_RS15520	VPA0057	VP_RS15520	285	1.036738262	5.61E-05	Ups	NC_004605.1	49506	49790	pyrimidine/purine nucleoside phosphorylase	K09913	-	-	GO:0047975:guanosine phosphorylase activity;GO:0004731:purine-nucleoside phosphorylase activity;GO:0016154:pyrimidine-nucleoside phosphorylase activity;GO:0009032:thymidine phosphorylase activity;GO:0004850:uridine phosphorylase activity	gnl|CDD|225665;COG3123, COG3123, Uncharacterized protein conserved in bacteria [Function unknown].
gene-VP_RS04565	VP_RS04565	VP0937	VP_RS04565	1875	-1.30931377	5.83E-05	Down	NC_004603.1	973984	975858	MFS transporter	-	-	-	-	gnl|CDD|223282;COG0204, PlsC, 1-acyl-sn-glycerol-3-phosphate acyltransferase [Lipid metabolism].
gene-VP_RS17290	VP_RS17290	VPA0429	hutZ	531	-1.367341735	5.85E-05	Down	NC_004605.1	420981	421511	heme utilization protein HutZ	-	-	-	-	gnl|CDD|223819;COG0748, HugZ, Putative heme iron utilization protein [Inorganic ion transport and metabolism].
gene-VP_RS22170	VP_RS22170	VPA1464	VP_RS22170	1443	-1.572489341	6.00E-05	Down	NC_004605.1	1559274	1560716	DUF1566 domain-containing protein	-	-	-	-	-
gene-VP_RS19090	VP_RS19090	VPA0817	VP_RS19090	540	1.050062432	6.12E-05	Ups	NC_004605.1	848747	849286	RNA-binding S4 domain-containing protein	-	-	-	-	gnl|CDD|225303;COG2501, COG2501, S4-like RNA binding protein [Replication, recombination, and repair].
gene-VP_RS05770	VP_RS05770	VP1187	VP_RS05770	933	1.402775177	6.35E-05	Ups	NC_004603.1	1247838	1248770	class I SAM-dependent methyltransferase	-	-	-	-	gnl|CDD|224017;COG1092, COG1092, Predicted SAM-dependent methyltransferases [General function prediction only].
gene-VP_RS11470	VP_RS11470	VP2362	VP_RS11470	801	-1.408050956	6.44E-05	Down	NC_004603.1	2471253	2472053	outer membrane protein OmpK	-	-	GO:0009279:cell outer membrane	GO:0005337:nucleoside transmembrane transporter activity	gnl|CDD|225787;COG3248, Tsx, Nucleoside-binding outer membrane protein [Cell envelope biogenesis, outer membrane].
gene-VP_RS08500	VP_RS08500	VP1767	VP_RS08500	2097	1.564336911	6.45E-05	Ups	NC_004603.1	1881069	1883165	Ig-like domain-containing protein	-	-	-	-	-
gene-VP_RS23070	VP_RS23070	VPA1653	VP_RS23070	972	-1.911034619	6.67E-05	Down	NC_004605.1	1768423	1769394	iron chelate uptake ABC transporter family permease subunit	K02015	-	-	-	gnl|CDD|223682;COG0609, FepD, ABC-type Fe3+-siderophore transport system, permease component [Inorganic ion transport and metabolism].
gene-VP_RS06440	VP_RS06440	VP1326	VP_RS06440	1587	-1.217305512	6.84E-05	Down	NC_004603.1	1404903	1406489	peptidase S41	-	-	-	-	gnl|CDD|223864;COG0793, Prc, Periplasmic protease [Cell envelope biogenesis, outer membrane].
gene-VP_RS21600	VP_RS21600	VPA1343	VP_RS21600	294	-1.409121611	7.42E-05	Down	NC_004605.1	1414467	1414760	hypothetical protein	-	-	-	-	-
gene-VP_RS17695	VP_RS17695	VPA0515	VP_RS17695	402	1.075506272	7.51E-05	Ups	NC_004605.1	521186	521587	GFA family protein	-	-	-	-	gnl|CDD|226314;COG3791, COG3791, Uncharacterized conserved protein [Function unknown].
gene-VP_RS14440	VP_RS14440	VP2927	nusG	549	1.181947884	7.63E-05	Ups	NC_004603.1	3119683	3120231	transcription termination/antitermination protein NusG	-	GO:0006354:DNA-templated transcription, elongation;GO:0006353:DNA-templated transcription, termination;GO:0032784:regulation of DNA-templated transcription, elongation;GO:0031564:transcription antitermination	-	-	gnl|CDD|223328;COG0250, NusG, Transcription antiterminator [Transcription].
gene-VP_RS18760	VP_RS18760	VPA0746	VP_RS18760	975	-1.352423414	7.75E-05	Down	NC_004605.1	778317	779291	chemotaxis protein	K03415	-	-	-	gnl|CDD|223905;COG0835, CheW, Chemotaxis signal transduction protein [Cell motility and secretion / Signal transduction mechanisms].
gene-VP_RS08145	VP_RS08145	VP1692	vscH	627	-1.858198604	7.90E-05	Down	NC_004603.1	1803507	1804133	YopR family T3SS polymerization control protein VscH	-	-	-	-	-
gene-VP_RS09180	VP_RS09180	VP1888	VP_RS09180	204	-1.702284731	7.90E-05	Down	NC_004603.1	1970301	1970504	hypothetical protein	-	-	-	-	-
gene-VP_RS10910	VP_RS10910	VP2247	fliH	801	-1.227855617	7.99E-05	Down	NC_004603.1	2360011	2360811	flagellar assembly protein FliH	K02411	-	-	-	gnl|CDD|224236;COG1317, FliH, Flagellar biosynthesis/type III secretory pathway protein [Cell motility and secretion / Intracellular trafficking and secretion].
gene-VP_RS06300	VP_RS06300	VP1297	purT	1176	2.055133917	8.09E-05	Ups	NC_004603.1	1376818	1377993	formate-dependent phosphoribosylglycinamide formyltransferase	K08289	GO:0006189:'de novo' IMP biosynthetic process	-	GO:0005524:ATP binding;GO:0000287:magnesium ion binding;GO:0043815:phosphoribosylglycinamide formyltransferase 2 activity;GO:0004644:phosphoribosylglycinamide formyltransferase activity	gnl|CDD|223106;COG0027, PurT, Formate-dependent phosphoribosylglycinamide formyltransferase (GAR transformylase) [Nucleotide transport and metabolism].
gene-VP_RS03885	VP_RS03885	VP0791	VP_RS03885	1125	-2.14858654	8.21E-05	Down	NC_004603.1	825916	827040	flagellin	K02406	GO:0044781:bacterial-type flagellum organization;GO:0071973:bacterial-type flagellum-dependent cell motility	GO:0009420:bacterial-type flagellum filament;GO:0005576:extracellular region	GO:0005198:structural molecule activity	gnl|CDD|224263;COG1344, FlgL, Flagellin and related hook-associated proteins [Cell motility and secretion].
gene-VP_RS21685	VP_RS21685	VPA1361	vopD2	726	-1.403009514	8.37E-05	Down	NC_004605.1	1432966	1433691	type III secretion system translocator protein VopD2	-	-	-	-	-
gene-VP_RS17355	VP_RS17355	VPA0443	hxsC	1119	-1.003566716	8.38E-05	Down	NC_004605.1	434276	435394	His-Xaa-Ser system radical SAM maturase HxsC	-	-	-	-	gnl|CDD|223609;COG0535, COG0535, Predicted Fe-S oxidoreductases [General function prediction only].
gene-VP_RS21045	VP_RS21045	VPA1226	VP_RS21045	315	-1.837091941	8.81E-05	Down	NC_004605.1	1298396	1298710	DUF496 family protein	-	-	-	-	gnl|CDD|225478;COG2926, COG2926, Uncharacterized protein conserved in bacteria [Function unknown].
gene-VP_RS15255	VP_RS15255	VP3076	VP_RS15255	390	1.342732338	8.88E-05	Ups	NC_004603.1	3283655	3284044	F0F1 ATP synthase subunit I	-	GO:0006811:ion transport	GO:0016021:integral component of membrane;GO:0005886:plasma membrane;GO:0045263:proton-transporting ATP synthase complex, coupling factor F(o)	-	gnl|CDD|225849;COG3312, AtpI, F0F1-type ATP synthase, subunit I [Energy production and conversion].
gene-VP_RS16695	VP_RS16695	VPA0296	VP_RS16695	1056	-1.197967379	9.50E-05	Down	NC_004605.1	296248	297303	nitronate monooxygenase	K00459	-	-	-	gnl|CDD|224981;COG2070, COG2070, Dioxygenases related to 2-nitropropane dioxygenase [General function prediction only].
gene-VP_RS06095	VP_RS06095	VP1256	VP_RS06095	1371	-2.318356583	9.66E-05	Down	NC_004603.1	1327132	1328502	DASS family sodium-coupled anion symporter	-	-	-	-	gnl|CDD|223547;COG0471, CitT, Di- and tricarboxylate transporters [Inorganic ion transport and metabolism].
gene-VP_RS08175	VP_RS08175	VP1697	vscB	429	-2.143901201	9.86E-05	Down	NC_004603.1	1808142	1808570	YscB family type III secretion system chaperone VscB	-	-	-	-	-
gene-VP_RS08230	VP_RS08230	VP1709	pgl	717	1.288244491	0.000104786	Ups	NC_004603.1	1820133	1820849	6-phosphogluconolactonase	K01057	GO:0005975:carbohydrate metabolic process;GO:0006098:pentose-phosphate shunt	-	GO:0017057:6-phosphogluconolactonase activity	gnl|CDD|223440;COG0363, NagB, 6-phosphogluconolactonase/Glucosamine-6-phosphate isomerase/deaminase [Carbohydrate transport and metabolism].
gene-VP_RS09185	VP_RS09185	VP1889	VP_RS09185	213	-2.247206785	0.000104805	Down	NC_004603.1	1971411	1971623	cold-shock protein	-	GO:0006355:regulation of transcription, DNA-templated;GO:0009409:response to cold	GO:0005737:cytoplasm	GO:0003677:DNA binding	gnl|CDD|224197;COG1278, CspC, Cold shock proteins [Transcription].
gene-VP_RS06985	VP_RS06985	VP1440	VP_RS06985	633	1.457044124	0.000105223	Ups	NC_004603.1	1548080	1548712	DUF2760 domain-containing protein	-	-	-	-	-
gene-VP_RS10905	VP_RS10905	VP2246	fliI	1320	-1.06592122	0.000106217	Down	NC_004603.1	2358688	2360007	flagellar protein export ATPase FliI	K02412	GO:0006754:ATP biosynthetic process;GO:0044780:bacterial-type flagellum assembly;GO:0071973:bacterial-type flagellum-dependent cell motility;GO:0006811:ion transport;GO:0030254:protein secretion by the type III secretion system	GO:0005737:cytoplasm;GO:0045261:proton-transporting ATP synthase complex, catalytic core F(1);GO:0030257:type III protein secretion system complex	GO:0005524:ATP binding;GO:0016887:ATPase activity	gnl|CDD|224079;COG1157, FliI, Flagellar biosynthesis/type III secretory pathway ATPase [Cell motility and secretion / Intracellular trafficking and secretion].
gene-VP_RS00600	VP_RS00600	VP0122	typA	1830	1.098115242	0.000106623	Ups	NC_004603.1	131418	133247	translational GTPase TypA	-	-	-	GO:0005525:GTP binding;GO:0003924:GTPase activity	gnl|CDD|224138;COG1217, TypA, Predicted membrane GTPase involved in stress response [Signal transduction mechanisms].
gene-VP_RS22085	VP_RS22085	VPA1446	VP_RS22085	657	1.967081383	0.00010721	Ups	NC_004605.1	1539327	1539983	helix-turn-helix transcriptional regulator	-	-	-	-	gnl|CDD|225107;COG2197, CitB, Response regulator containing a CheY-like receiver domain and an HTH DNA-binding domain [Signal transduction mechanisms / Transcription].
gene-VP_RS16375	VP_RS16375	VPA0228	VP_RS16375	348	1.242476097	0.000109102	Ups	NC_004605.1	233452	233799	hypothetical protein	-	-	-	-	-
gene-VP_RS15495	VP_RS15495	VPA0052	VP_RS15495	1026	-1.410170619	0.000110674	Down	NC_004605.1	42797	43822	acyltransferase family protein	-	-	-	-	gnl|CDD|225813;COG3274, COG3274, Predicted O-acyltransferase [General function prediction only].
gene-VP_RS22105	VP_RS22105	VPA1450	VP_RS22105	957	1.139524544	0.000115004	Ups	NC_004605.1	1543637	1544593	MoxR family ATPase	-	-	-	-	gnl|CDD|223786;COG0714, COG0714, MoxR-like ATPases [General function prediction only].
gene-VP_RS10390	VP_RS10390	VP2136	VP_RS10390	1113	-1.687775435	0.000115654	Down	NC_004603.1	2246231	2247343	site-specific integrase	-	-	-	-	gnl|CDD|227308;COG4974, XerD, Site-specific recombinase XerD [DNA replication, recombination, and repair].
gene-VP_RS06220	VP_RS06220	--	infC	552	1.552487557	0.000116313	Ups	NC_004603.1	1359135	1359686	translation initiation factor IF-3	-	GO:0032790:ribosome disassembly	GO:0005829:cytosol;GO:0016020:membrane	GO:0043022:ribosome binding;GO:0003743:translation initiation factor activity	gnl|CDD|223367;COG0290, InfC, Translation initiation factor 3 (IF-3) [Translation, ribosomal structure and biogenesis].
gene-VP_RS06980	VP_RS06980	VP1439	VP_RS06980	1953	1.470596077	0.000118474	Ups	NC_004603.1	1546128	1548080	Hsp70 family protein	-	-	-	-	gnl|CDD|223520;COG0443, DnaK, Molecular chaperone [Posttranslational modification, protein turnover, chaperones].
gene-VP_RS11305	VP_RS11305	VP2329	VP_RS11305	1587	2.066118207	0.000119478	Ups	NC_004603.1	2440260	2441846	AbgT family transporter	-	-	-	-	gnl|CDD|225525;COG2978, AbgT, Putative p-aminobenzoyl-glutamate transporter [Coenzyme metabolism].
gene-VP_RS18120	VP_RS18120	VPA0607	rnb	2007	1.099651562	0.000119775	Ups	NC_004605.1	608477	610483	exoribonuclease II	-	GO:0006402:mRNA catabolic process	GO:0005737:cytoplasm	GO:0008859:exoribonuclease II activity;GO:0003723:RNA binding	gnl|CDD|227117;COG4776, Rnb, Exoribonuclease II [Transcription].
gene-VP_RS13260	VP_RS13260	VP2703	VP_RS13260	846	-1.13443827	0.00012155	Down	NC_004603.1	2857588	2858433	ExeA family protein	-	-	-	-	gnl|CDD|225806;COG3267, ExeA, Type II secretory pathway, component ExeA (predicted ATPase) [Intracellular trafficking and secretion].
gene-VP_RS19865	VP_RS19865	VPA0981	VP_RS19865	1332	-2.357948115	0.000127482	Down	NC_004605.1	1027050	1028381	anaerobic C4-dicarboxylate transporter	K07792	-	-	-	gnl|CDD|225332;COG2704, DcuB, Anaerobic C4-dicarboxylate transporter [General function prediction only].
gene-VP_RS16620	VP_RS16620	VPA0281	VP_RS16620	402	-1.027987789	0.000132707	Down	NC_004605.1	282817	283218	GFA family protein	-	-	-	-	gnl|CDD|226314;COG3791, COG3791, Uncharacterized conserved protein [Function unknown].
gene-VP_RS01590	VP_RS01590	VP0329	rpmA	258	1.251445263	0.000137943	Ups	NC_004603.1	323637	323894	50S ribosomal protein L27	K02899	GO:0006412:translation	GO:0005840:ribosome	GO:0003735:structural constituent of ribosome	gnl|CDD|223289;COG0211, RpmA, Ribosomal protein L27 [Translation, ribosomal structure and biogenesis].
gene-VP_RS03115	VP_RS03115	VP0648	recN	1665	-1.264032254	0.000138553	Down	NC_004603.1	676920	678584	DNA repair protein RecN	-	GO:0006310:DNA recombination;GO:0006281:DNA repair	-	GO:0005524:ATP binding	gnl|CDD|223571;COG0497, RecN, ATPase involved in DNA repair [DNA replication, recombination, and repair].
gene-VP_RS01120	VP_RS01120	VP0228	VP_RS01120	1230	-1.147805014	0.000142039	Down	NC_004603.1	241016	242245	oligosaccharide repeat unit polymerase	-	-	-	-	-
gene-VP_RS19350	VP_RS19350	VPA0870	VP_RS19350	1200	-2.037221037	0.000142198	Down	NC_004605.1	911670	912869	trans-2-enoyl-CoA reductase family protein	K00209	GO:0006633:fatty acid biosynthetic process	-	GO:0004318:enoyl-[acyl-carrier-protein] reductase (NADH) activity;GO:0016631:enoyl-[acyl-carrier-protein] reductase activity;GO:0051287:NAD binding	gnl|CDD|225552;COG3007, COG3007, Uncharacterized paraquat-inducible protein B [Function unknown].
gene-VP_RS09550	VP_RS09550	VP1962	VP_RS09550	693	-1.145142003	0.000151882	Down	NC_004603.1	2053894	2054586	Crp/Fnr family transcriptional regulator	-	-	-	-	gnl|CDD|223736;COG0664, Crp, cAMP-binding proteins - catabolite gene activator and regulatory subunit of cAMP-dependent protein kinases [Signal transduction mechanisms].
gene-VP_RS18830	VP_RS18830	VPA0762	VP_RS18830	1404	-1.626309998	0.000153675	Down	NC_004605.1	792191	793594	anion permease	-	-	-	-	gnl|CDD|223547;COG0471, CitT, Di- and tricarboxylate transporters [Inorganic ion transport and metabolism].
gene-VP_RS03220	VP_RS03220	VP0672	VP_RS03220	1290	1.792287182	0.000156395	Ups	NC_004603.1	705233	706522	NCS2 family permease	-	-	-	-	gnl|CDD|225161;COG2252, COG2252, Xanthine/uracil/vitamin C permease [Nucleotide transport and metabolism].
gene-VP_RS01025	VP_RS01025	VP0209	VP_RS01025	1029	-1.169317922	0.000159941	Down	NC_004603.1	219479	220507	citrate synthase	-	-	-	-	-
gene-VP_RS05915	VP_RS05915	VP1218	VP_RS05915	1983	1.155145836	0.000166159	Ups	NC_004603.1	1278697	1280679	MtrB/PioB family decaheme-associated outer membrane protein	-	-	-	-	-
gene-VP_RS04730	VP_RS04730	VP0966	VP_RS04730	393	1.224907843	0.000166408	Ups	NC_004603.1	1008785	1009177	YcfL family protein	-	-	-	-	gnl|CDD|227920;COG5633, COG5633, Predicted periplasmic lipoprotein [General function prediction only].
gene-VP_RS00130	VP_RS00130	VP0029	fadA	1176	1.326648955	0.000168003	Ups	NC_004603.1	26892	28067	acetyl-CoA C-acyltransferase FadA	K00632	GO:0006635:fatty acid beta-oxidation	GO:0005737:cytoplasm	GO:0003988:acetyl-CoA C-acyltransferase activity	gnl|CDD|223261;COG0183, PaaJ, Acetyl-CoA acetyltransferase [Lipid metabolism].
gene-VP_RS23075	VP_RS23075	VPA1654	VP_RS23075	1038	-1.992257283	0.000168637	Down	NC_004605.1	1769391	1770428	iron chelate uptake ABC transporter family permease subunit	K02015	-	-	-	gnl|CDD|223682;COG0609, FepD, ABC-type Fe3+-siderophore transport system, permease component [Inorganic ion transport and metabolism].
gene-VP_RS20710	VP_RS20710	VPA1157	VP_RS20710	927	1.192957459	0.000171408	Ups	NC_004605.1	1221072	1221998	FAD-binding protein	-	GO:0033539:fatty acid beta-oxidation using acyl-CoA dehydrogenase	-	GO:0009055:electron transfer activity;GO:0050660:flavin adenine dinucleotide binding;GO:0016491:oxidoreductase activity	gnl|CDD|224936;COG2025, FixB, Electron transfer flavoprotein, alpha subunit [Energy production and conversion].
gene-VP_RS08160	VP_RS08160	--	VP_RS08160	210	-1.943362579	0.000173132	Down	NC_004603.1	1804753	1804962	EscE/YscE/SsaE family type III secretion system needle protein co-chaperone	-	-	-	-	-
gene-VP_RS05120	VP_RS05120	VP1053	cydA	1587	-1.273678612	0.000176379	Down	NC_004603.1	1103618	1105204	cytochrome ubiquinol oxidase subunit I	K00425	GO:0019646:aerobic electron transport chain;GO:0006119:oxidative phosphorylation	GO:0070069:cytochrome complex;GO:0016021:integral component of membrane;GO:0005886:plasma membrane	GO:0009055:electron transfer activity;GO:0046872:metal ion binding	gnl|CDD|224190;COG1271, CydA, Cytochrome bd-type quinol oxidase, subunit 1 [Energy production and conversion].
gene-VP_RS09525	VP_RS09525	VP1957	VP_RS09525	591	-1.375740912	0.000179571	Down	NC_004603.1	2048622	2049212	aminodeoxychorismate/anthranilate synthase component II	K01658	GO:0006541:glutamine metabolic process;GO:0000162:tryptophan biosynthetic process	-	GO:0004049:anthranilate synthase activity	gnl|CDD|223586;COG0512, PabA, Anthranilate/para-aminobenzoate synthases component II [Amino acid transport and metabolism / Coenzyme metabolism].
gene-VP_RS16710	VP_RS16710	VPA0299	VP_RS16710	963	-1.37178805	0.000185258	Down	NC_004605.1	299493	300455	LysR family transcriptional regulator	-	-	-	-	gnl|CDD|223656;COG0583, LysR, Transcriptional regulator [Transcription].
gene-VP_RS05515	VP_RS05515	VP1134	tet(35)	1602	1.170315671	0.000186048	Ups	NC_004603.1	1191017	1192618	tetracycline efflux Na+/H+ antiporter family transporter Tet(35)	-	-	GO:0016021:integral component of membrane;GO:0005886:plasma membrane	-	gnl|CDD|224671;COG1757, NhaC, Na+/H+ antiporter [Energy production and conversion].
gene-VP_RS13155	VP_RS13155	VP2682	rapA	2910	1.324301279	0.000187666	Ups	NC_004603.1	2829447	2832356	RNA polymerase-associated protein RapA	-	GO:0006355:regulation of transcription, DNA-templated	-	GO:0005524:ATP binding;GO:0003677:DNA binding;GO:0004386:helicase activity	gnl|CDD|223627;COG0553, HepA, Superfamily II DNA/RNA helicases, SNF2 family [Transcription / DNA replication, recombination, and repair].
gene-VP_RS16615	VP_RS16615	VPA0279	VP_RS16615	264	1.256407877	0.000191288	Ups	NC_004605.1	282201	282464	DUF3012 domain-containing protein	-	-	-	-	-
gene-VP_RS09765	VP_RS09765	VP2009	VP_RS09765	612	-1.103065095	0.000192291	Down	NC_004603.1	2103438	2104049	response regulator transcription factor	K13041	-	-	-	gnl|CDD|226932;COG4566, TtrR, Response regulator [Signal transduction mechanisms].
gene-VP_RS21610	VP_RS21610	VPA1346	vopA	870	-1.431267755	0.000192359	Down	NC_004605.1	1416535	1417404	type III secretion system YopJ family effector VopA	K08598	-	-	-	-
gene-VP_RS06470	VP_RS06470	VP1332	VP_RS06470	1074	1.499048383	0.000192577	Ups	NC_004603.1	1412451	1413524	polyamine ABC transporter substrate-binding protein	K02055	-	-	-	gnl|CDD|223759;COG0687, PotD, Spermidine/putrescine-binding periplasmic protein [Amino acid transport and metabolism].
gene-VP_RS10830	VP_RS10830	VP2231	cheY	369	-1.193936088	0.000193711	Down	NC_004603.1	2344653	2345021	chemotaxis response regulator CheY	K03413	GO:0097588:archaeal or bacterial-type flagellum-dependent cell motility;GO:0006935:chemotaxis;GO:0000160:phosphorelay signal transduction system;GO:1900192:positive regulation of single-species biofilm formation	GO:0005737:cytoplasm	GO:0046872:metal ion binding	gnl|CDD|223855;COG0784, CheY, FOG: CheY-like receiver [Signal transduction mechanisms].
gene-VP_RS10450	VP_RS10450	VP2151	VP_RS10450	2013	1.35115584	0.000194228	Ups	NC_004603.1	2261701	2263713	NADPH-dependent 2%2C4-dienoyl-CoA reductase	-	GO:0033543:fatty acid beta-oxidation, unsaturated, even number, reductase/isomerase pathway	-	GO:0008670:2,4-dienoyl-CoA reductase (NADPH) activity;GO:0051539:4 iron, 4 sulfur cluster binding;GO:0071949:FAD binding;GO:0010181:FMN binding;GO:0046872:metal ion binding	gnl|CDD|224814;COG1902, NemA, NADH:flavin oxidoreductases, Old Yellow Enzyme family [Energy production and conversion].
gene-VP_RS12925	VP_RS12925	VP2636	VP_RS12925	1335	-1.246836465	0.00019647	Down	NC_004603.1	2786762	2788096	PTS sugar transporter subunit IIC	K02761	-	-	-	gnl|CDD|224372;COG1455, CelB, Phosphotransferase system cellobiose-specific component IIC [Carbohydrate transport and metabolism].
gene-VP_RS10085	VP_RS10085	VP2074	VP_RS10085	609	1.585777525	0.000199923	Ups	NC_004603.1	2178996	2179604	SEC-C domain-containing protein	-	-	-	-	gnl|CDD|225855;COG3318, COG3318, Predicted metal-binding protein related to the C-terminal domain of SecA [General function prediction only].
gene-VP_RS01940	VP_RS01940	VP0406	VP_RS01940	444	1.191202018	0.000200782	Ups	NC_004603.1	407856	408299	GatB/YqeY domain-containing protein	-	-	-	-	gnl|CDD|224526;COG1610, COG1610, Uncharacterized conserved protein [Function unknown].
gene-VP_RS05975	VP_RS05975	VP1230	VP_RS05975	2283	1.162533386	0.000201513	Ups	NC_004603.1	1295697	1297979	acyl-CoA dehydrogenase	-	GO:0033539:fatty acid beta-oxidation using acyl-CoA dehydrogenase	GO:0005886:plasma membrane	GO:0003995:acyl-CoA dehydrogenase activity;GO:0050660:flavin adenine dinucleotide binding;GO:0052890:oxidoreductase activity, acting on the CH-CH group of donors, with a flavin as acceptor	gnl|CDD|224871;COG1960, CaiA, Acyl-CoA dehydrogenases [Lipid metabolism].
gene-VP_RS20355	VP_RS20355	VPA1080	pnuC	732	-1.34225849	0.0002055	Down	NC_004605.1	1139833	1140564	nicotinamide riboside transporter PnuC	-	-	GO:0016021:integral component of membrane;GO:0005886:plasma membrane	GO:0034257:nicotinamide riboside transmembrane transporter activity	gnl|CDD|225742;COG3201, PnuC, Nicotinamide mononucleotide transporter [Coenzyme metabolism].
gene-VP_RS07925	VP_RS07925	VP1646	acnD	2592	1.426217844	0.000205577	Ups	NC_004603.1	1762626	1765217	Fe/S-dependent 2-methylisocitrate dehydratase AcnD	K01681	GO:0019679:propionate metabolic process, methylcitrate cycle;GO:0006099:tricarboxylic acid cycle	-	GO:0047456:2-methylisocitrate dehydratase activity;GO:0051539:4 iron, 4 sulfur cluster binding;GO:0003994:aconitate hydratase activity;GO:0046872:metal ion binding;GO:0003730:mRNA 3'-UTR binding;GO:0003729:mRNA binding	gnl|CDD|223977;COG1048, AcnA, Aconitase A [Energy production and conversion].
gene-VP_RS07950	VP_RS07950	VP1651	VP_RS07950	972	2.067503547	0.000210628	Ups	NC_004603.1	1769271	1770242	tripartite tricarboxylate transporter substrate binding protein	K07795	-	-	-	gnl|CDD|225722;COG3181, COG3181, Uncharacterized protein conserved in bacteria [Function unknown].
gene-VP_RS13725	VP_RS13725	VP2797	VP_RS13725	1212	1.453110253	0.000215944	Ups	NC_004603.1	2961254	2962465	aspartate aminotransferase family protein	K00821	GO:0006526:arginine biosynthetic process	GO:0005737:cytoplasm	GO:0003992:N2-acetyl-L-ornithine:2-oxoglutarate 5-aminotransferase activity;GO:0030170:pyridoxal phosphate binding	gnl|CDD|227325;COG4992, ArgD, Ornithine/acetylornithine aminotransferase [Amino acid transport and metabolism].
gene-VP_RS01910	VP_RS01910	VP0401	VP_RS01910	1590	-1.678524872	0.000217267	Down	NC_004603.1	399825	401414	hypothetical protein	-	-	-	-	-
gene-VP_RS23225	VP_RS23225	VPA1686	VP_RS23225	540	1.332294403	0.000219027	Ups	NC_004605.1	1806745	1807284	CAP domain-containing protein	-	-	-	-	gnl|CDD|225218;COG2340, COG2340, Uncharacterized protein with SCP/PR1 domains [Function unknown].
gene-VP_RS14945	VP_RS14945	VP3019	VP_RS14945	1194	1.246471816	0.000228167	Ups	NC_004603.1	3221634	3222827	multidrug effflux MFS transporter	-	-	-	-	gnl|CDD|223553;COG0477, ProP, Permeases of the major facilitator superfamily [Carbohydrate transport and metabolism / Amino acid transport and metabolism / Inorganic ion transport and metabolism / General function prediction only].
gene-VP_RS02995	VP_RS02995	VP0623	VP_RS02995	1257	1.868324308	0.000233594	Ups	NC_004603.1	652000	653256	D-amino acid dehydrogenase	K00285	GO:0019478:D-amino acid catabolic process	-	GO:0008718:D-amino-acid dehydrogenase activity	gnl|CDD|223737;COG0665, DadA, Glycine/D-amino acid oxidases (deaminating) [Amino acid transport and metabolism].
gene-VP_RS03000	VP_RS03000	VP0624	VP_RS03000	921	1.666937349	0.000235217	Ups	NC_004603.1	653364	654284	LysR family transcriptional regulator	-	-	-	-	gnl|CDD|223656;COG0583, LysR, Transcriptional regulator [Transcription].
gene-VP_RS19230	VP_RS19230	VPA0849	VP_RS19230	540	1.445221863	0.000257372	Ups	NC_004605.1	884600	885139	cytochrome b	-	-	-	-	gnl|CDD|225580;COG3038, CybB, Cytochrome B561 [Energy production and conversion].
gene-VP_RS07075	VP_RS07075	VP1458	VP_RS07075	639	-1.782914006	0.00026784	Down	NC_004603.1	1570071	1570709	sugar transferase	-	-	-	-	gnl|CDD|225059;COG2148, WcaJ, Sugar transferases involved in lipopolysaccharide synthesis [Cell envelope biogenesis, outer membrane].
gene-VP_RS00895	VP_RS00895	VP0183	VP_RS00895	1674	-1.941047005	0.000273012	Down	NC_004603.1	195458	197131	methyl-accepting chemotaxis protein	K03406	-	-	-	gnl|CDD|223910;COG0840, Tar, Methyl-accepting chemotaxis protein [Cell motility and secretion / Signal transduction mechanisms].
gene-VP_RS12505	VP_RS12505	VP2569	pdxJ	732	-1.017291769	0.000273325	Down	NC_004603.1	2715754	2716485	pyridoxine 5'-phosphate synthase	K03474	GO:0008615:pyridoxine biosynthetic process	GO:0005737:cytoplasm	GO:0033856:pyridoxine 5'-phosphate synthase activity	gnl|CDD|223923;COG0854, PdxJ, Pyridoxal phosphate biosynthesis protein [Coenzyme metabolism].
gene-VP_RS19790	VP_RS19790	VPA0966	VP_RS19790	1341	-1.58481999	0.000279687	Down	NC_004605.1	1009246	1010586	MFS transporter	K07783	GO:0000160:phosphorelay signal transduction system	GO:0005887:integral component of plasma membrane;GO:0031226:intrinsic component of plasma membrane;GO:0016020:membrane;GO:0005886:plasma membrane	GO:0022857:transmembrane transporter activity	gnl|CDD|225180;COG2271, UhpC, Sugar phosphate permease [Carbohydrate transport and metabolism].
gene-VP_RS17680	VP_RS17680	VPA0511	VP_RS17680	1872	-1.606657174	0.000280345	Down	NC_004605.1	516211	518082	methyl-accepting chemotaxis protein	K03406	-	-	-	gnl|CDD|223910;COG0840, Tar, Methyl-accepting chemotaxis protein [Cell motility and secretion / Signal transduction mechanisms].
gene-VP_RS05860	VP_RS05860	VP1207	ushA	1695	-1.178709013	0.000284067	Down	NC_004603.1	1267185	1268879	bifunctional UDP-sugar hydrolase/5'-nucleotidase UshA	K11751	GO:0009166:nucleotide catabolic process	GO:0009279:cell outer membrane	GO:0008253:5'-nucleotidase activity;GO:0046872:metal ion binding;GO:0000166:nucleotide binding	gnl|CDD|223808;COG0737, UshA, 5'-nucleotidase/2',3'-cyclic phosphodiesterase and related esterases [Nucleotide transport and metabolism].
gene-VP_RS15635	VP_RS15635	VPA0081	VP_RS15635	912	-1.243697849	0.000284992	Down	NC_004605.1	71323	72234	alpha/beta hydrolase	-	-	-	-	gnl|CDD|223730;COG0657, Aes, Esterase/lipase [Lipid metabolism].
gene-VP_RS04065	VP_RS04065	VP0834	VP_RS04065	504	1.720243105	0.00028923	Ups	NC_004603.1	866069	866572	DUF4442 domain-containing protein	-	-	-	-	-
gene-VP_RS04690	VP_RS04690	VP0956	VP_RS04690	1620	1.513324859	0.000292726	Ups	NC_004603.1	997290	998909	NAD(P)/FAD-dependent oxidoreductase	-	-	-	-	gnl|CDD|225307;COG2509, COG2509, Uncharacterized FAD-dependent dehydrogenases [General function prediction only].
gene-VP_RS17785	VP_RS17785	VPA0536	coxB	1164	1.367673162	0.000293548	Ups	NC_004605.1	539864	541027	cytochrome c oxidase subunit II	K02275	-	-	-	gnl|CDD|224537;COG1622, CyoA, Heme/copper-type cytochrome/quinol oxidases, subunit 2 [Energy production and conversion].
gene-VP_RS02725	VP_RS02725	VP0566	VP_RS02725	255	1.764156252	0.000293633	Ups	NC_004603.1	589239	589493	YfhL family 4Fe-4S dicluster ferredoxin	-	GO:0055114:oxidation-reduction process	GO:0005737:cytoplasm	GO:0051539:4 iron, 4 sulfur cluster binding;GO:0046872:metal ion binding	gnl|CDD|224068;COG1145, NapF, Ferredoxin [Energy production and conversion].
gene-VP_RS00770	VP_RS00770	VP0156	VP_RS00770	1392	1.717665644	0.000295676	Ups	NC_004603.1	166911	168302	uracil-xanthine permease family protein	-	-	GO:0016021:integral component of membrane;GO:0005886:plasma membrane	GO:0022857:transmembrane transporter activity	gnl|CDD|225142;COG2233, UraA, Xanthine/uracil permeases [Nucleotide transport and metabolism].
gene-VP_RS06150	VP_RS06150	VP1267	VP_RS06150	669	1.327586421	0.000302649	Ups	NC_004603.1	1341104	1341772	OmpA family protein	-	GO:0006811:ion transport	GO:0009279:cell outer membrane;GO:0046930:pore complex	GO:0015288:porin activity	gnl|CDD|225439;COG2885, OmpA, Outer membrane protein and related peptidoglycan-associated (lipo)proteins [Cell envelope biogenesis, outer membrane].
gene-VP_RS21605	VP_RS21605	VPA1345	VP_RS21605	1152	-1.085385417	0.000327427	Down	NC_004605.1	1415297	1416448	hypothetical protein	-	-	-	-	-
gene-VP_RS09625	VP_RS09625	VP1980	VP_RS09625	2334	1.175984585	0.000334064	Ups	NC_004603.1	2072532	2074865	YgiQ family radical SAM protein	-	-	-	GO:0051539:4 iron, 4 sulfur cluster binding;GO:0003824:catalytic activity;GO:0005506:iron ion binding	gnl|CDD|223963;COG1032, COG1032, Fe-S oxidoreductase [Energy production and conversion].
gene-VP_RS22080	VP_RS22080	VPA1445	VP_RS22080	591	1.4980755	0.000342881	Ups	NC_004605.1	1538530	1539120	calcium-binding protein	-	-	-	-	-
gene-VP_RS20015	VP_RS20015	VPA1009	VP_RS20015	1662	1.656252649	0.000354905	Ups	NC_004605.1	1062812	1064473	DUF3763 domain-containing protein	-	-	-	-	gnl|CDD|223786;COG0714, COG0714, MoxR-like ATPases [General function prediction only].
gene-VP_RS21065	VP_RS21065	VPA1230	VP_RS21065	1434	1.421495308	0.000359955	Ups	NC_004605.1	1304527	1305960	glyceraldehyde-3-phosphate dehydrogenase	K00134	GO:0006006:glucose metabolic process	-	GO:0051287:NAD binding;GO:0050661:NADP binding;GO:0016620:oxidoreductase activity, acting on the aldehyde or oxo group of donors, NAD or NADP as acceptor	gnl|CDD|223135;COG0057, GapA, Glyceraldehyde-3-phosphate dehydrogenase/erythrose-4-phosphate dehydrogenase [Carbohydrate transport and metabolism].
gene-VP_RS11545	VP_RS11545	VP2377	VP_RS11545	975	1.326553308	0.000363551	Ups	NC_004603.1	2493181	2494155	TDT family transporter	-	-	-	-	gnl|CDD|224194;COG1275, TehA, Tellurite resistance protein and related permeases [Inorganic ion transport and metabolism].
gene-VP_RS01950	VP_RS01950	VP0408	tsaD	1017	1.076582741	0.000367299	Ups	NC_004603.1	408774	409790	tRNA (adenosine(37)-N6)-threonylcarbamoyltransferase complex transferase subunit TsaD	-	GO:0002949:tRNA threonylcarbamoyladenosine modification	GO:0005737:cytoplasm	GO:0005506:iron ion binding;GO:0004222:metalloendopeptidase activity;GO:0061711:N(6)-L-threonylcarbamoyladenine synthase activity	gnl|CDD|223607;COG0533, QRI7, Metal-dependent proteases with possible chaperone activity [Posttranslational modification, protein turnover, chaperones].
gene-VP_RS00595	VP_RS00595	VP0121	glnA	1410	-1.131747311	0.000373033	Down	NC_004603.1	129479	130888	glutamate--ammonia ligase	K01915	GO:0006542:glutamine biosynthetic process;GO:0019740:nitrogen utilization	GO:0005737:cytoplasm;GO:0016020:membrane	GO:0005524:ATP binding;GO:0004356:glutamate-ammonia ligase activity;GO:0046872:metal ion binding	gnl|CDD|223252;COG0174, GlnA, Glutamine synthetase [Amino acid transport and metabolism].
gene-VP_RS23080	VP_RS23080	VPA1655	VP_RS23080	924	-1.771898383	0.000374603	Down	NC_004605.1	1770425	1771348	Fe(3+)-dicitrate ABC transporter substrate-binding protein FecB	K02016	GO:0055072:iron ion homeostasis;GO:0010039:response to iron ion;GO:0033214:siderophore-dependent iron import into cell	GO:0030288:outer membrane-bounded periplasmic space	-	gnl|CDD|226959;COG4594, FecB, ABC-type Fe3+-citrate transport system, periplasmic component [Inorganic ion transport and metabolism].
gene-VP_RS08505	VP_RS08505	VP1768	VP_RS08505	1509	-1.050403299	0.000377132	Down	NC_004603.1	1883792	1885300	EAL domain-containing protein	-	-	-	-	gnl|CDD|225110;COG2200, Rtn, c-di-GMP phosphodiesterase class I (EAL domain) [Signal transduction mechanisms].
gene-VP_RS14005	VP_RS14005	VP2845	efp	567	1.48971413	0.000389145	Ups	NC_004603.1	3013031	3013597	elongation factor P	-	-	GO:0005737:cytoplasm	GO:0003746:translation elongation factor activity	gnl|CDD|223309;COG0231, Efp, Translation elongation factor P (EF-P)/translation initiation factor 5A (eIF-5A) [Translation, ribosomal structure and biogenesis].
gene-VP_RS21730	VP_RS21730	VPA1370	vopL	1455	-1.046222354	0.000399726	Down	NC_004605.1	1439118	1440572	type III secretion system effector VopL	-	-	-	-	-
gene-VP_RS09945	VP_RS09945	VP2046	ptsG	1431	-1.547616257	0.000400737	Down	NC_004603.1	2146492	2147922	PTS glucose transporter subunit IIBC	K02778	GO:0009401:phosphoenolpyruvate-dependent sugar phosphotransferase system	GO:0016021:integral component of membrane;GO:0005886:plasma membrane	GO:0005355:glucose transmembrane transporter activity;GO:0016301:kinase activity;GO:0008982:protein-N(PI)-phosphohistidine-sugar phosphotransferase activity	gnl|CDD|224183;COG1263, PtsG, Phosphotransferase system IIC components, glucose/maltose/N-acetylglucosamine-specific [Carbohydrate transport and metabolism].
gene-VP_RS14055	VP_RS14055	VP2857	VP_RS14055	513	1.079135413	0.000404376	Ups	NC_004603.1	3024258	3024770	CpxP family protein	-	-	-	-	gnl|CDD|226203;COG3678, CpxP, P pilus assembly/Cpx signaling pathway, periplasmic inhibitor/zinc-resistance associated protein [Intracellular trafficking and secretion / Cell motility and secretio / Signal transduction mechanisms / Inorganic ion transport and metabolism].
gene-VP_RS17305	VP_RS17305	VPA0432	VP_RS17305	282	1.146683976	0.000413646	Ups	NC_004605.1	423443	423724	peptidyl-prolyl cis-trans isomerase	-	-	GO:0005737:cytoplasm	GO:0003755:peptidyl-prolyl cis-trans isomerase activity	gnl|CDD|223831;COG0760, SurA, Parvulin-like peptidyl-prolyl isomerase [Posttranslational modification, protein turnover, chaperones].
gene-VP_RS08180	VP_RS08180	VP1698	esxD	999	-1.290520031	0.000418763	Down	NC_004603.1	1808583	1809581	type III secretion system regulon anti-activator ExsD	-	-	-	-	-
gene-VP_RS00555	VP_RS00555	VP0113	yihI	543	1.222585875	0.00042495	Ups	NC_004603.1	119573	120115	Der GTPase-activating protein YihI	-	GO:0042254:ribosome biogenesis	-	GO:0005096:GTPase activator activity	gnl|CDD|225620;COG3078, COG3078, Uncharacterized protein conserved in bacteria [Function unknown].
gene-VP_RS22970	VP_RS22970	VPA1633	VP_RS22970	189	-1.77168311	0.000433279	Down	NC_004605.1	1736304	1736492	AbrB/MazE/SpoVT family DNA-binding domain-containing protein	-	-	-	-	gnl|CDD|224913;COG2002, AbrB, Regulators of stationary/sporulation gene expression [Transcription].
gene-VP_RS06770	VP_RS06770	VP1393	VP_RS06770	519	-1.022736932	0.000444942	Down	NC_004603.1	1495971	1496489	Hcp family type VI secretion system effector	K11903	-	GO:0005576:extracellular region	-	gnl|CDD|225699;COG3157, Hcp, Type VI protein secretion system component Hcp (secreted cytotoxin) [Intracellular trafficking, secretion, and vesicular transport].
gene-VP_RS11165	VP_RS11165	VP2300	VP_RS11165	312	-1.401278642	0.000447232	Down	NC_004603.1	2409696	2410007	cytochrome c	-	-	GO:0042597:periplasmic space	GO:0009055:electron transfer activity;GO:0020037:heme binding;GO:0046872:metal ion binding	gnl|CDD|225418;COG2863, COG2863, Cytochrome c553 [Energy production and conversion].
gene-VP_RS12185	VP_RS12185	VP2513	VP_RS12185	1671	1.100463128	0.00045711	Ups	NC_004603.1	2649669	2651339	SulP family inorganic anion transporter	-	GO:0015701:bicarbonate transport;GO:0006814:sodium ion transport	GO:0005887:integral component of plasma membrane	GO:0015106:bicarbonate transmembrane transporter activity;GO:0008271:secondary active sulfate transmembrane transporter activity	gnl|CDD|223732;COG0659, SUL1, Sulfate permease and related transporters (MFS superfamily) [Inorganic ion transport and metabolism].
gene-VP_RS09495	VP_RS09495	VP1951	rluB	939	1.180742931	0.00046039	Ups	NC_004603.1	2042966	2043904	23S rRNA pseudouridine(2605) synthase RluB	-	GO:0001522:pseudouridine synthesis;GO:0006364:rRNA processing	-	GO:0003723:RNA binding;GO:0120159:rRNA pseudouridine synthase activity	gnl|CDD|224108;COG1187, RsuA, 16S rRNA uridine-516 pseudouridylate synthase and related pseudouridylate synthases [Translation, ribosomal structure and biogenesis].
gene-VP_RS01305	VP_RS01305	VP0267	rplN	372	1.480827552	0.000467434	Ups	NC_004603.1	272549	272920	50S ribosomal protein L14	K02874	GO:0006412:translation	GO:0015934:large ribosomal subunit	GO:0019843:rRNA binding;GO:0003735:structural constituent of ribosome	gnl|CDD|223171;COG0093, RplN, Ribosomal protein L14 [Translation, ribosomal structure and biogenesis].
gene-VP_RS08560	VP_RS08560	VP1782	VP_RS08560	1476	1.551851813	0.000472774	Ups	NC_004603.1	1897541	1899016	sodium:proton antiporter	-	-	-	-	gnl|CDD|224671;COG1757, NhaC, Na+/H+ antiporter [Energy production and conversion].
gene-VP_RS23035	VP_RS23035	VPA1647	VP_RS23035	1209	1.730130774	0.000480062	Ups	NC_004605.1	1757631	1758839	multidrug effflux MFS transporter	-	-	-	-	gnl|CDD|223553;COG0477, ProP, Permeases of the major facilitator superfamily [Carbohydrate transport and metabolism / Amino acid transport and metabolism / Inorganic ion transport and metabolism / General function prediction only].
gene-VP_RS01215	VP_RS01215	VP0248	VP_RS01215	918	-1.579597324	0.00048039	Down	NC_004603.1	259032	259949	1%2C4-dihydroxy-2-naphthoate polyprenyltransferase	K02548	-	-	-	gnl|CDD|224491;COG1575, MenA, 1,4-dihydroxy-2-naphthoate octaprenyltransferase [Coenzyme metabolism].
gene-VP_RS17780	VP_RS17780	VPA0535	VP_RS17780	1695	-1.149355877	0.000488736	Down	NC_004605.1	537839	539533	phospho-sugar mutase	K01840	-	-	-	gnl|CDD|224034;COG1109, {ManB}, Phosphomannomutase [Carbohydrate transport and metabolism].
gene-VP_RS21995	VP_RS21995	VPA1428	azu	453	-1.102814814	0.00050973	Down	NC_004605.1	1502840	1503292	azurin	-	-	GO:0042597:periplasmic space	GO:0005507:copper ion binding;GO:0009055:electron transfer activity	gnl|CDD|225781;COG3241, COG3241, Azurin [Energy production and conversion].
gene-VP_RS13375	VP_RS13375	VP2722	VP_RS13375	1872	1.379725426	0.000513894	Ups	NC_004603.1	2890186	2892057	assimilatory sulfite reductase (NADPH) flavoprotein subunit	K00380	GO:0019344:cysteine biosynthetic process;GO:0070814:hydrogen sulfide biosynthetic process;GO:0000103:sulfate assimilation	-	GO:0050660:flavin adenine dinucleotide binding;GO:0010181:FMN binding;GO:0004783:sulfite reductase (NADPH) activity	gnl|CDD|223446;COG0369, CysJ, Sulfite reductase, alpha subunit (flavoprotein) [Inorganic ion transport and metabolism].
gene-VP_RS05620	VP_RS05620	VP1156	VP_RS05620	237	-1.352648061	0.000517423	Down	NC_004603.1	1212475	1212711	TIGR02647 family protein	-	-	-	-	-
gene-VP_RS17260	VP_RS17260	VPA0423	VP_RS17260	870	-1.716310422	0.000519084	Down	NC_004605.1	416050	416919	hemin ABC transporter substrate-binding protein	K02016	-	-	-	gnl|CDD|226928;COG4558, ChuT, ABC-type hemin transport system, periplasmic component [Inorganic ion transport and metabolism].
gene-VP_RS22905	VP_RS22905	VPA1618	glgB	2250	-1.108253036	0.000522416	Down	NC_004605.1	1717200	1719449	1%2C4-alpha-glucan branching protein GlgB	K00700	GO:0005978:glycogen biosynthetic process	-	GO:0003844:1,4-alpha-glucan branching enzyme activity;GO:0102752:1,4-alpha-glucan branching enzyme activity (using a glucosylated glycogenin as primer for glycogen synthesis);GO:0043169:cation binding;GO:0004553:hydrolase activity, hydrolyzing O-glycosyl compounds	gnl|CDD|223373;COG0296, GlgB, 1,4-alpha-glucan branching enzyme [Carbohydrate transport and metabolism].
gene-VP_RS12010	VP_RS12010	VP2474	erpA	342	1.084700446	0.000529668	Ups	NC_004603.1	2600608	2600949	iron-sulfur cluster insertion protein ErpA	-	GO:0016226:iron-sulfur cluster assembly;GO:0097428:protein maturation by iron-sulfur cluster transfer	-	GO:0005506:iron ion binding;GO:0051536:iron-sulfur cluster binding;GO:0005198:structural molecule activity	gnl|CDD|223393;COG0316, sufA, Fe-S cluster assembly scaffold protein [Posttranslational modification, protein turnover, chaperones].
gene-VP_RS12610	VP_RS12610	VP2592	rpiA	657	1.349264556	0.000535994	Ups	NC_004603.1	2734677	2735333	ribose-5-phosphate isomerase RpiA	K01807	GO:0009052:pentose-phosphate shunt, non-oxidative branch	-	GO:0004751:ribose-5-phosphate isomerase activity	gnl|CDD|223198;COG0120, RpiA, Ribose 5-phosphate isomerase [Carbohydrate transport and metabolism].
gene-VP_RS17865	VP_RS17865	VPA0553	VP_RS17865	294	1.414319466	0.00054364	Ups	NC_004605.1	552069	552362	ribosome alternative rescue factor ArfA	-	-	-	-	gnl|CDD|225578;COG3036, COG3036, Uncharacterized protein conserved in bacteria [Function unknown].
gene-VP_RS11630	VP_RS11630	VP2396	VP_RS11630	1026	1.174737337	0.000548742	Ups	NC_004603.1	2513178	2514203	LacI family DNA-binding transcriptional regulator	-	-	-	-	gnl|CDD|224525;COG1609, PurR, Transcriptional regulators [Transcription].
gene-VP_RS15365	VP_RS15365	VPA0021	VP_RS15365	792	-1.025500396	0.000556061	Down	NC_004605.1	18940	19731	LytTR family DNA-binding domain-containing protein	-	GO:0000160:phosphorelay signal transduction system	-	GO:0003677:DNA binding	gnl|CDD|225818;COG3279, LytT, Response regulator of the LytR/AlgR family [Transcription / Signal transduction mechanisms].
gene-VP_RS01995	VP_RS01995	VP0417	VP_RS01995	612	1.654142136	0.000560171	Ups	NC_004603.1	417110	417721	SH3 domain-containing protein	-	-	-	-	gnl|CDD|225645;COG3103, COG3103, SH3 domain protein [Signal transduction mechanisms].
gene-VP_RS09810	VP_RS09810	VP2019	VP_RS09810	579	1.105986776	0.000568398	Ups	NC_004603.1	2116208	2116786	membrane integrity-associated transporter subunit PqiC	-	-	-	-	gnl|CDD|225554;COG3009, COG3009, Uncharacterized protein conserved in bacteria [Function unknown].
gene-VP_RS00675	VP_RS00675	VP0137	gspH	597	-1.032890784	0.000570067	Down	NC_004603.1	148938	149534	type II secretion system minor pseudopilin GspH	K02457	GO:0009306:protein secretion;GO:0015628:protein secretion by the type II secretion system	GO:0015627:type II protein secretion system complex	GO:0008565:protein transporter activity	-
gene-VP_RS10900	VP_RS10900	VP2245	fliJ	444	-1.707099489	0.000574318	Down	NC_004603.1	2358238	2358681	flagella biosynthesis chaperone FliJ	K02413	-	-	-	gnl|CDD|225437;COG2882, FliJ, Flagellar biosynthesis chaperone [Cell motility and secretion / Intracellular trafficking and secretion / Posttranslational modification, protein turnover, chaperones].
gene-VP_RS16525	VP_RS16525	VPA0261	VP_RS16525	438	1.348618428	0.000576569	Ups	NC_004605.1	264092	264529	flagellar export chaperone FlgN	K02399	-	-	-	-
gene-VP_RS08120	VP_RS08120	VP1687	VP_RS08120	429	-1.396329536	0.000580844	Down	NC_004603.1	1800491	1800919	CesT family type III secretion system chaperone	-	-	-	-	-
gene-VP_RS09490	VP_RS09490	VP1949	VP_RS09490	321	1.098360837	0.000582722	Ups	NC_004603.1	2042495	2042815	HI1450 family dsDNA-mimic protein	-	-	-	-	gnl|CDD|225641;COG3099, COG3099, Uncharacterized protein conserved in bacteria [Function unknown].
gene-VP_RS22340	VP_RS22340	VPA1500	VP_RS22340	348	1.22850833	0.000589179	Ups	NC_004605.1	1604490	1604837	helix-turn-helix domain-containing protein	-	-	-	-	-
gene-VP_RS03415	VP_RS03415	VP0712	VP_RS03415	900	-1.32112827	0.000600894	Down	NC_004603.1	746375	747274	hypothetical protein	-	-	-	-	-
gene-VP_RS23085	VP_RS23085	VPA1656	pvuA	2139	-1.694934989	0.000604945	Down	NC_004605.1	1771450	1773588	TonB-dependent siderophore vibrioferrin receptor PvuA	-	-	-	-	gnl|CDD|227113;COG4772, FecA, Outer membrane receptor for Fe3+-dicitrate [Inorganic ion transport and metabolism].
gene-VP_RS18140	VP_RS18140	VPA0612	VP_RS18140	1314	1.290148874	0.000629887	Ups	NC_004605.1	616240	617553	PAS domain S-box protein	K03406	-	-	-	gnl|CDD|223910;COG0840, Tar, Methyl-accepting chemotaxis protein [Cell motility and secretion / Signal transduction mechanisms].
gene-VP_RS00720	VP_RS00720	VP0146	nfuA	585	1.072077673	0.000655549	Ups	NC_004603.1	155961	156545	Fe-S biogenesis protein NfuA	-	GO:0016226:iron-sulfur cluster assembly;GO:0051604:protein maturation	-	GO:0051539:4 iron, 4 sulfur cluster binding;GO:0005506:iron ion binding	gnl|CDD|223393;COG0316, sufA, Fe-S cluster assembly scaffold protein [Posttranslational modification, protein turnover, chaperones].
gene-VP_RS08475	VP_RS08475	VP1762	VP_RS08475	354	-1.13401208	0.000676445	Down	NC_004603.1	1877398	1877751	MmcQ/YjbR family DNA-binding protein	-	-	-	-	gnl|CDD|225197;COG2315, MmcQ, Uncharacterized protein conserved in bacteria [Function unknown].
gene-VP_RS02730	VP_RS02730	VP0567	yegQ	1401	1.594211974	0.000679231	Ups	NC_004603.1	589496	590896	tRNA 5-hydroxyuridine modification protein YegQ	K08303	-	GO:0005829:cytosol	GO:0008233:peptidase activity	gnl|CDD|223896;COG0826, COG0826, Collagenase and related proteases [Posttranslational modification, protein turnover, chaperones].
gene-VP_RS09130	VP_RS09130	VP1875	pabB	1365	1.188911589	0.000691132	Ups	NC_004603.1	1957408	1958772	aminodeoxychorismate synthase component I	K01665	GO:0046656:folic acid biosynthetic process;GO:0046654:tetrahydrofolate biosynthetic process	-	GO:0046820:4-amino-4-deoxychorismate synthase activity;GO:0000287:magnesium ion binding	gnl|CDD|223225;COG0147, TrpE, Anthranilate/para-aminobenzoate synthases component I [Amino acid transport and metabolism / Coenzyme metabolism].
gene-VP_RS13170	VP_RS13170	VP2685	VP_RS13170	822	-1.003687359	0.000703817	Down	NC_004603.1	2835818	2836639	carbon-nitrogen hydrolase family protein	-	-	-	-	gnl|CDD|223465;COG0388, COG0388, Predicted amidohydrolase [General function prediction only].
gene-VP_RS11835	VP_RS11835	VP2440	prfC	1590	1.126922455	0.000709991	Ups	NC_004603.1	2561397	2562986	peptide chain release factor 3	-	GO:0006449:regulation of translational termination	GO:0005737:cytoplasm	GO:0005525:GTP binding;GO:0003924:GTPase activity;GO:0016149:translation release factor activity, codon specific	gnl|CDD|226593;COG4108, PrfC, Peptide chain release factor RF-3 [Translation, ribosomal structure and biogenesis].
gene-VP_RS12235	VP_RS12235	VP2523	VP_RS12235	420	1.804484218	0.000738508	Ups	NC_004603.1	2663235	2663654	pilin	K02650	-	-	-	gnl|CDD|227304;COG4969, PilA, Tfp pilus assembly protein, major pilin PilA [Cell motility and secretion / Intracellular trafficking and secretion].
gene-VP_RS16960	VP_RS16960	VPA0358	VP_RS16960	654	1.233435924	0.000745202	Ups	NC_004605.1	352083	352736	helix-turn-helix transcriptional regulator	-	-	-	-	gnl|CDD|225107;COG2197, CitB, Response regulator containing a CheY-like receiver domain and an HTH DNA-binding domain [Signal transduction mechanisms / Transcription].
gene-VP_RS01310	VP_RS01310	VP0268	rplX	318	1.488212298	0.000788142	Ups	NC_004603.1	272934	273251	50S ribosomal protein L24	K02895	GO:0006412:translation	GO:0005840:ribosome	GO:0019843:rRNA binding;GO:0003735:structural constituent of ribosome	gnl|CDD|223276;COG0198, RplX, Ribosomal protein L24 [Translation, ribosomal structure and biogenesis].
gene-VP_RS23655	VP_RS23655	--	VP_RS23655	156	-1.35975599	0.00078968	Down	NC_004605.1	568015	568170	hypothetical protein	-	-	-	-	-
gene-VP_RS12650	VP_RS12650	VP2600	VP_RS12650	1161	-1.110004032	0.000795874	Down	NC_004603.1	2742587	2743747	phosphoglycerate kinase	K00927	GO:0006096:glycolytic process	GO:0005737:cytoplasm	GO:0005524:ATP binding;GO:0004618:phosphoglycerate kinase activity	gnl|CDD|223204;COG0126, Pgk, 3-phosphoglycerate kinase [Carbohydrate transport and metabolism].
gene-VP_RS15695	VP_RS15695	VPA0093	VP_RS15695	621	1.093031722	0.000795923	Ups	NC_004605.1	85859	86479	HAD-IB family hydrolase	-	-	-	-	gnl|CDD|223634;COG0560, SerB, Phosphoserine phosphatase [Amino acid transport and metabolism].
gene-VP_RS00110	VP_RS00110	VP0025	tusA	249	1.297213605	0.000811757	Ups	NC_004603.1	23913	24161	sulfurtransferase TusA	K04085	GO:0002143:tRNA wobble position uridine thiolation	GO:0005737:cytoplasm	GO:0097163:sulfur carrier activity	gnl|CDD|223502;COG0425, SirA, Predicted redox protein, regulator of disulfide bond formation [Posttranslational modification, protein turnover, chaperones].
gene-VP_RS01650	VP_RS01650	VP0341	VP_RS01650	783	-1.076411779	0.000814295	Down	NC_004603.1	335302	336084	DUF547 domain-containing protein	-	-	-	-	-
gene-VP_RS09335	VP_RS09335	VP1921	ribA	597	1.112276941	0.00083309	Ups	NC_004603.1	2007313	2007909	GTP cyclohydrolase II	K01497	GO:0009231:riboflavin biosynthetic process	-	GO:0005525:GTP binding;GO:0003935:GTP cyclohydrolase II activity;GO:0008270:zinc ion binding	gnl|CDD|223878;COG0807, RibA, GTP cyclohydrolase II [Coenzyme metabolism].
gene-VP_RS08850	VP_RS08850	VP1829	VP_RS08850	285	1.686581717	0.000853463	Ups	NC_004603.1	1928666	1928950	type II toxin-antitoxin system RelB/DinJ family antitoxin	-	-	-	-	gnl|CDD|226860;COG4453, COG4453, Uncharacterized protein conserved in bacteria [Function unknown].
gene-VP_RS06590	VP_RS06590	VP1356	VP_RS06590	1182	1.510700449	0.000855166	Ups	NC_004603.1	1439008	1440189	BamA/TamA family outer membrane protein	-	-	-	-	gnl|CDD|227116;COG4775, COG4775, Outer membrane protein/protective antigen OMA87 [Cell envelope biogenesis, outer membrane].
gene-VP_RS12405	VP_RS12405	VP2548	alaS	2583	1.088025791	0.000855495	Ups	NC_004603.1	2689993	2692575	alanine--tRNA ligase	K01872	GO:0006419:alanyl-tRNA aminoacylation	GO:0005737:cytoplasm	GO:0004813:alanine-tRNA ligase activity;GO:0005524:ATP binding;GO:0000049:tRNA binding;GO:0008270:zinc ion binding	gnl|CDD|223092;COG0013, AlaS, Alanyl-tRNA synthetase [Translation, ribosomal structure and biogenesis].
gene-VP_RS12500	VP_RS12500	VP2568	acpS	381	-1.094052281	0.000868321	Down	NC_004603.1	2715360	2715740	holo-ACP synthase	K00997	GO:0006633:fatty acid biosynthetic process	GO:0005737:cytoplasm	GO:0008897:holo-[acyl-carrier-protein] synthase activity;GO:0000287:magnesium ion binding	gnl|CDD|223807;COG0736, AcpS, Phosphopantetheinyl transferase (holo-ACP synthase) [Lipid metabolism].
gene-VP_RS14395	VP_RS14395	VP2918	VP_RS14395	492	1.161222409	0.000882402	Ups	NC_004603.1	3106422	3106913	hypothetical protein	-	-	-	-	-
gene-VP_RS13240	VP_RS13240	VP2699	VP_RS13240	462	-1.55604225	0.000890714	Down	NC_004603.1	2853097	2853558	MSHA biogenesis protein MshF	-	-	-	-	-
gene-VP_RS04210	VP_RS04210	VP0866	tsaB	702	1.036662474	0.000891878	Ups	NC_004603.1	900037	900738	tRNA (adenosine(37)-N6)-threonylcarbamoyltransferase complex dimerization subunit type 1 TsaB	-	GO:0002949:tRNA threonylcarbamoyladenosine modification	GO:0005737:cytoplasm	-	gnl|CDD|224135;COG1214, COG1214, Inactive homolog of metal-dependent proteases, putative molecular chaperone [Posttranslational modification, protein turnover, chaperones].
gene-VP_RS16365	VP_RS16365	VPA0226	VP_RS16365	1257	-1.540848917	0.000903496	Down	NC_004605.1	229683	230939	type 2 secretion system lipase	-	GO:0044179:hemolysis in other organism;GO:0016042:lipid catabolic process	GO:0005576:extracellular region	GO:0016298:lipase activity;GO:0090729:toxin activity	gnl|CDD|225780;COG3240, COG3240, Phospholipase/lecithinase/hemolysin [Lipid metabolism / General function prediction only].
gene-VP_RS09700	VP_RS09700	VP1996	VP_RS09700	1284	-1.032966867	0.000931425	Down	NC_004603.1	2090778	2092061	ABC transporter permease	-	-	-	-	gnl|CDD|223650;COG0577, SalY, ABC-type antimicrobial peptide transport system, permease component [Defense mechanisms].
gene-VP_RS03425	VP_RS03425	VP0714	VP_RS03425	603	1.672312038	0.000937877	Ups	NC_004603.1	749017	749619	YitT family protein	-	-	-	-	gnl|CDD|224203;COG1284, COG1284, Uncharacterized conserved protein [Function unknown].
gene-VP_RS22300	VP_RS22300	VPA1492	VP_RS22300	1629	-1.263696176	0.00094024	Down	NC_004605.1	1591174	1592802	methyl-accepting chemotaxis protein	K03406	-	-	-	gnl|CDD|223910;COG0840, Tar, Methyl-accepting chemotaxis protein [Cell motility and secretion / Signal transduction mechanisms].
gene-VP_RS10795	VP_RS10795	VP2224	VP_RS10795	492	-1.061786937	0.000946849	Down	NC_004603.1	2337490	2337981	DUF2802 domain-containing protein	-	-	-	-	-
gene-VP_RS20850	VP_RS20850	VPA1188	arfB	414	-1.430727098	0.000950921	Down	NC_004605.1	1257778	1258191	aminoacyl-tRNA hydrolase	-	-	GO:0005737:cytoplasm	GO:0004045:aminoacyl-tRNA hydrolase activity;GO:0003747:translation release factor activity	gnl|CDD|224107;COG1186, PrfB, Protein chain release factor B [Translation, ribosomal structure and biogenesis].
gene-VP_RS12340	VP_RS12340	VP2544	oadA	1788	-1.497011898	0.000953106	Down	NC_004603.1	2684133	2685920	sodium-extruding oxaloacetate decarboxylase subunit alpha	K01571	GO:0006814:sodium ion transport	-	GO:0008948:oxaloacetate decarboxylase activity	gnl|CDD|227349;COG5016, COG5016, Pyruvate/oxaloacetate carboxyltransferase [Energy production and conversion].
gene-VP_RS08000	VP_RS08000	VP1661	vcrR	414	-1.521846995	0.000977721	Down	NC_004603.1	1779783	1780196	LcrR family type III secretion system chaperone VcrR	-	-	-	-	-
gene-VP_RS11900	VP_RS11900	VP2453	rpsO	270	1.172018398	0.001009187	Ups	NC_004603.1	2575634	2575903	30S ribosomal protein S15	K02956	GO:0006412:translation	GO:0005840:ribosome	GO:0019843:rRNA binding;GO:0003735:structural constituent of ribosome	gnl|CDD|223262;COG0184, RpsO, Ribosomal protein S15P/S13E [Translation, ribosomal structure and biogenesis].
gene-VP_RS16645	VP_RS16645	VPA0287	groL	1599	2.094924846	0.001012545	Ups	NC_004605.1	286699	288297	chaperonin GroEL	K04077	GO:0042026:protein refolding	GO:0005737:cytoplasm	GO:0005524:ATP binding;GO:0051082:unfolded protein binding	gnl|CDD|223535;COG0459, GroL, Chaperonin GroEL (HSP60 family) [Posttranslational modification, protein turnover, chaperones].
gene-VP_RS14295	VP_RS14295	VP2896	purH	1593	1.306239261	0.001025559	Ups	NC_004603.1	3080614	3082206	bifunctional phosphoribosylaminoimidazolecarboxamide formyltransferase/IMP cyclohydrolase	K00602	GO:0006189:'de novo' IMP biosynthetic process	-	GO:0003937:IMP cyclohydrolase activity;GO:0004643:phosphoribosylaminoimidazolecarboxamide formyltransferase activity	gnl|CDD|223216;COG0138, PurH, AICAR transformylase/IMP cyclohydrolase PurH (only IMP cyclohydrolase domain in Aful) [Nucleotide transport and metabolism].
gene-VP_RS04250	VP_RS04250	VP0874	minC	663	1.273304386	0.001027594	Ups	NC_004603.1	906732	907394	septum site-determining protein MinC	-	GO:0000902:cell morphogenesis;GO:0000917:division septum assembly;GO:1901891:regulation of cell septum assembly	-	-	gnl|CDD|223919;COG0850, MinC, Septum formation inhibitor [Cell division and chromosome partitioning].
gene-VP_RS10535	VP_RS10535	VP2169	VP_RS10535	441	1.093273238	0.00104037	Ups	NC_004603.1	2281270	2281710	YcgN family cysteine cluster protein	-	-	-	-	gnl|CDD|225530;COG2983, COG2983, Uncharacterized conserved protein [Function unknown].
gene-VP_RS06465	VP_RS06465	VP1331	VP_RS06465	1257	1.670742386	0.001046276	Ups	NC_004603.1	1411072	1412328	FAD-binding oxidoreductase	K00285	-	-	-	gnl|CDD|223737;COG0665, DadA, Glycine/D-amino acid oxidases (deaminating) [Amino acid transport and metabolism].
gene-VP_RS10855	VP_RS10855	VP2236	flhB	1131	-1.025479824	0.001075607	Down	NC_004603.1	2350565	2351695	flagellar biosynthesis protein FlhB	K02401	-	-	-	gnl|CDD|224295;COG1377, FlhB, Flagellar biosynthesis pathway, component FlhB [Cell motility and secretion / Intracellular trafficking and secretion].
gene-VP_RS05310	VP_RS05310	VP1088	VP_RS05310	1638	-1.572703695	0.001076942	Down	NC_004603.1	1144081	1145718	methyl-accepting chemotaxis protein	K03406	-	-	-	gnl|CDD|223910;COG0840, Tar, Methyl-accepting chemotaxis protein [Cell motility and secretion / Signal transduction mechanisms].
gene-VP_RS11090	VP_RS11090	VP2285	purM	1041	1.634517742	0.001082833	Ups	NC_004603.1	2393407	2394447	phosphoribosylformylglycinamidine cyclo-ligase	K01933	GO:0006189:'de novo' IMP biosynthetic process	GO:0005737:cytoplasm	GO:0005524:ATP binding;GO:0004641:phosphoribosylformylglycinamidine cyclo-ligase activity	gnl|CDD|223228;COG0150, PurM, Phosphoribosylaminoimidazole (AIR) synthetase [Nucleotide transport and metabolism].
gene-VP_RS21345	VP_RS21345	VPA1289	VP_RS21345	213	-1.81497769	0.001090785	Down	NC_004605.1	1368569	1368781	cold-shock protein	-	GO:0006355:regulation of transcription, DNA-templated;GO:0009409:response to cold	GO:0005737:cytoplasm	GO:0003677:DNA binding	gnl|CDD|224197;COG1278, CspC, Cold shock proteins [Transcription].
gene-VP_RS14880	VP_RS14880	VP3004	VP_RS14880	669	1.854083944	0.001103079	Ups	NC_004603.1	3207845	3208513	7-cyano-7-deazaguanine/7-aminomethyl-7-deazaguanine transporter	-	GO:0072531:pyrimidine-containing compound transmembrane transport;GO:1990397:queuosine salvage	GO:0005887:integral component of plasma membrane;GO:0005886:plasma membrane	GO:0022857:transmembrane transporter activity	gnl|CDD|224652;COG1738, yhhQ, Uncharacterized member of the PurR regulon [General function prediction only].
gene-VP_RS08650	VP_RS08650	VP1801	VP_RS08650	333	-1.249352643	0.001132361	Down	NC_004603.1	1909835	1910167	hypothetical protein	-	-	-	-	-
gene-VP_RS15805	VP_RS15805	VPA0116	VP_RS15805	1353	1.406145159	0.001135579	Ups	NC_004605.1	108394	109746	GntP family permease	-	-	-	-	gnl|CDD|225330;COG2610, GntT, H+/gluconate symporter and related permeases [Carbohydrate transport and metabolism / Amino acid transport and metabolism].
gene-VP_RS13715	VP_RS13715	VP2795	astD	1458	1.084111589	0.001165681	Ups	NC_004603.1	2958639	2960096	succinylglutamate-semialdehyde dehydrogenase	K06447	GO:0019544:arginine catabolic process to glutamate;GO:0019545:arginine catabolic process to succinate	-	GO:0043824:succinylglutamate-semialdehyde dehydrogenase activity	gnl|CDD|223944;COG1012, PutA, NAD-dependent aldehyde dehydrogenases [Energy production and conversion].
gene-VP_RS04700	VP_RS04700	VP0959	VP_RS04700	2307	-1.670210308	0.001212254	Down	NC_004603.1	999855	1002161	zinc/cadmium/mercury/lead-transporting ATPase	-	GO:0006829:zinc ion transport	GO:0016021:integral component of membrane;GO:0005886:plasma membrane	GO:0005524:ATP binding;GO:0008551:cadmium-exporting ATPase activity;GO:0046872:metal ion binding	gnl|CDD|225127;COG2217, ZntA, Cation transport ATPase [Inorganic ion transport and metabolism].
gene-VP_RS15240	VP_RS15240	VP3073	atpF	471	1.160583352	0.001212961	Ups	NC_004603.1	3281982	3282452	F0F1 ATP synthase subunit B	K02109	GO:0015986:ATP synthesis coupled proton transport	GO:0016021:integral component of membrane;GO:0005886:plasma membrane;GO:0045263:proton-transporting ATP synthase complex, coupling factor F(o)	GO:0046933:proton-transporting ATP synthase activity, rotational mechanism	gnl|CDD|223783;COG0711, AtpF, F0F1-type ATP synthase, subunit b [Energy production and conversion].
gene-VP_RS19360	VP_RS19360	VPA0871	VP_RS19360	693	1.104335576	0.001237463	Ups	NC_004605.1	913554	914246	ABC transporter ATP-binding protein	-	-	-	GO:0005524:ATP binding;GO:0016887:ATPase activity	gnl|CDD|226647;COG4181, COG4181, Predicted ABC-type transport system involved in lysophospholipase L1 biosynthesis, ATPase component [Secondary metabolites biosynthesis, transport, and catabolism].
gene-VP_RS17195	VP_RS17195	VPA0409	VP_RS17195	165	1.02652729	0.001251058	Ups	NC_004605.1	405061	405225	YqaE/Pmp3 family membrane protein	-	-	-	-	-
gene-VP_RS23105	VP_RS23105	VPA1660	VP_RS23105	1206	-1.42443734	0.001256288	Down	NC_004605.1	1779042	1780247	MFS transporter	-	-	-	-	gnl|CDD|223553;COG0477, ProP, Permeases of the major facilitator superfamily [Carbohydrate transport and metabolism / Amino acid transport and metabolism / Inorganic ion transport and metabolism / General function prediction only].
gene-VP_RS06720	VP_RS06720	VP1381	VP_RS06720	882	-1.311983422	0.001267559	Down	NC_004603.1	1466564	1467445	YjjW family glycine radical enzyme activase	-	-	-	-	gnl|CDD|224101;COG1180, PflA, Pyruvate-formate lyase-activating enzyme [Posttranslational modification, protein turnover, chaperones].
gene-VP_RS13730	VP_RS13730	VP2798	VP_RS13730	588	1.446344465	0.001290417	Ups	NC_004603.1	2962827	2963414	aminodeoxychorismate/anthranilate synthase component II	K01664	GO:0006541:glutamine metabolic process;GO:0000162:tryptophan biosynthetic process	-	GO:0004049:anthranilate synthase activity	gnl|CDD|223586;COG0512, PabA, Anthranilate/para-aminobenzoate synthases component II [Amino acid transport and metabolism / Coenzyme metabolism].
gene-VP_RS14390	VP_RS14390	VP2917	VP_RS14390	744	1.147807928	0.001330977	Ups	NC_004603.1	3105674	3106417	hypothetical protein	-	-	-	-	-
gene-VP_RS13765	VP_RS13765	VP2808	nsrR	426	-1.156416282	0.001358832	Down	NC_004603.1	2972871	2973296	nitric oxide-sensing transcriptional repressor NsrR	K13771	GO:0045892:negative regulation of transcription, DNA-templated	-	GO:0051537:2 iron, 2 sulfur cluster binding;GO:0003700:DNA-binding transcription factor activity;GO:0003690:double-stranded DNA binding;GO:0005506:iron ion binding	gnl|CDD|224870;COG1959, COG1959, Predicted transcriptional regulator [Transcription].
gene-VP_RS17790	VP_RS17790	VPA0537	ctaD	1638	1.349519989	0.001361222	Ups	NC_004605.1	541024	542661	cytochrome c oxidase subunit I	K02274	GO:0009060:aerobic respiration;GO:0015990:electron transport coupled proton transport;GO:0006119:oxidative phosphorylation	GO:0016021:integral component of membrane;GO:0005886:plasma membrane;GO:0045277:respiratory chain complex IV	GO:0004129:cytochrome-c oxidase activity;GO:0020037:heme binding;GO:0046872:metal ion binding	gnl|CDD|223913;COG0843, CyoB, Heme/copper-type cytochrome/quinol oxidases, subunit 1 [Energy production and conversion].
gene-VP_RS08150	VP_RS08150	VP1693	vscG	360	-1.512734856	0.00136993	Down	NC_004603.1	1804130	1804489	YscG family type III secretion system chaperone VscG	-	-	-	-	-
gene-VP_RS17995	VP_RS17995	VPA0581	VP_RS17995	309	1.277744408	0.001409153	Ups	NC_004605.1	580098	580406	cysteine-rich CWC family protein	-	-	-	-	gnl|CDD|225850;COG3313, COG3313, Predicted Fe-S protein [General function prediction only].
gene-VP_RS22680	VP_RS22680	VPA1572	VP_RS22680	1083	-1.122857512	0.001432219	Down	NC_004605.1	1668887	1669969	type I restriction enzyme HsdR N-terminal domain-containing protein	-	-	-	-	gnl|CDD|227091;COG4748, COG4748, Uncharacterized conserved protein [Function unknown].
gene-VP_RS00340	VP_RS00340	VP0065	VP_RS00340	612	1.042580971	0.00146108	Ups	NC_004603.1	73819	74430	bifunctional 4-hydroxy-2-oxoglutarate aldolase/2-dehydro-3-deoxy-phosphogluconate aldolase	K01625	GO:0008152:metabolic process	GO:0005737:cytoplasm	GO:0008675:2-dehydro-3-deoxy-phosphogluconate aldolase activity;GO:0043725:2-keto-3-deoxygluconate aldolase activity;GO:0008700:4-hydroxy-2-oxoglutarate aldolase activity	gnl|CDD|223871;COG0800, Eda, 2-keto-3-deoxy-6-phosphogluconate aldolase [Carbohydrate transport and metabolism].
gene-VP_RS17705	VP_RS17705	VPA0517	VP_RS17705	1284	1.318655273	0.001464399	Ups	NC_004605.1	522502	523785	peptidoglycan DD-metalloendopeptidase family protein	-	-	-	-	gnl|CDD|223810;COG0739, NlpD, Membrane proteins related to metalloendopeptidases [Cell envelope biogenesis, outer membrane].
gene-VP_RS23480	VP_RS23480	VPA1743	murQ	903	1.19010563	0.00148074	Ups	NC_004605.1	1864561	1865463	N-acetylmuramic acid 6-phosphate etherase	K07106	GO:0097175:1,6-anhydro-N-acetyl-beta-muramic acid catabolic process;GO:0005975:carbohydrate metabolic process;GO:0097173:N-acetylmuramic acid catabolic process;GO:0009254:peptidoglycan turnover	-	GO:0097367:carbohydrate derivative binding;GO:0016835:carbon-oxygen lyase activity	gnl|CDD|225014;COG2103, COG2103, Predicted sugar phosphate isomerase [General function prediction only].
gene-VP_RS04275	VP_RS04275	VP0879	folD	861	1.122829409	0.001483669	Ups	NC_004603.1	911485	912345	bifunctional methylenetetrahydrofolate dehydrogenase/methenyltetrahydrofolate cyclohydrolase FolD	K01491	GO:0000105:histidine biosynthetic process;GO:0009086:methionine biosynthetic process;GO:0006164:purine nucleotide biosynthetic process;GO:0035999:tetrahydrofolate interconversion	-	GO:0004477:methenyltetrahydrofolate cyclohydrolase activity;GO:0004488:methylenetetrahydrofolate dehydrogenase (NADP+) activity	gnl|CDD|223268;COG0190, FolD, 5,10-methylene-tetrahydrofolate dehydrogenase/Methenyl tetrahydrofolate cyclohydrolase [Coenzyme metabolism].
gene-VP_RS16095	VP_RS16095	VPA0168	emrD	1206	1.12616392	0.001484025	Ups	NC_004605.1	163045	164250	multidrug efflux MFS transporter EmrD	-	-	-	-	gnl|CDD|223553;COG0477, ProP, Permeases of the major facilitator superfamily [Carbohydrate transport and metabolism / Amino acid transport and metabolism / Inorganic ion transport and metabolism / General function prediction only].
gene-VP_RS11080	VP_RS11080	VP2283	VP_RS11080	1254	1.261679881	0.001521937	Ups	NC_004603.1	2391242	2392495	uracil-xanthine permease family protein	-	-	GO:0005887:integral component of plasma membrane	GO:0015210:uracil transmembrane transporter activity	gnl|CDD|225142;COG2233, UraA, Xanthine/uracil permeases [Nucleotide transport and metabolism].
gene-VP_RS04435	VP_RS04435	VP0911	VP_RS04435	675	1.894901516	0.001582802	Ups	NC_004603.1	945792	946466	TRAP transporter small permease	K11689	GO:0015740:C4-dicarboxylate transport	GO:0016021:integral component of membrane;GO:0005886:plasma membrane	GO:0015556:C4-dicarboxylate transmembrane transporter activity	gnl|CDD|225632;COG3090, DctM, TRAP-type C4-dicarboxylate transport system, small permease component [Carbohydrate transport and metabolism].
gene-VP_RS20485	VP_RS20485	VPA1109	choV	1185	1.240799095	0.001585208	Ups	NC_004605.1	1169620	1170804	choline ABC transporter ATP-binding protein	K02000	-	-	-	gnl|CDD|226643;COG4175, ProV, ABC-type proline/glycine betaine transport system, ATPase component [Amino acid transport and metabolism].
gene-VP_RS01430	VP_RS01430	VP0292	cysD	909	1.329366238	0.001610826	Ups	NC_004603.1	289269	290177	sulfate adenylyltransferase subunit CysD	K00957	GO:0070814:hydrogen sulfide biosynthetic process;GO:0000103:sulfate assimilation;GO:0019419:sulfate reduction	-	GO:0005524:ATP binding;GO:0004781:sulfate adenylyltransferase (ATP) activity	gnl|CDD|223253;COG0175, CysH, 3'-phosphoadenosine 5'-phosphosulfate sulfotransferase (PAPS reductase)/FAD synthetase and related enzymes [Amino acid transport and metabolism / Coenzyme metabolism].
gene-VP_RS06955	VP_RS06955	VP1434	VP_RS06955	492	1.84511091	0.001611798	Ups	NC_004603.1	1539621	1540112	type II secretion system GspH family protein	-	-	-	-	-
gene-VP_RS17975	VP_RS17975	VPA0576	VP_RS17975	795	1.476981503	0.001616813	Ups	NC_004605.1	576442	577236	phenylalanine 4-monooxygenase	K00500	GO:0006559:L-phenylalanine catabolic process	-	GO:0005506:iron ion binding;GO:0004505:phenylalanine 4-monooxygenase activity	gnl|CDD|225727;COG3186, COG3186, Phenylalanine-4-hydroxylase [Amino acid transport and metabolism].
gene-VP_RS13660	VP_RS13660	VP2783	slyD	582	1.11899918	0.001619728	Ups	NC_004603.1	2948391	2948972	peptidylprolyl isomerase	-	GO:0006457:protein folding;GO:0042026:protein refolding	GO:0005737:cytoplasm	GO:0046872:metal ion binding;GO:0003755:peptidyl-prolyl cis-trans isomerase activity	gnl|CDD|223976;COG1047, SlpA, FKBP-type peptidyl-prolyl cis-trans isomerases 2 [Posttranslational modification, protein turnover, chaperones].
gene-VP_RS09560	VP_RS09560	VP1966	VP_RS09560	1260	1.56674191	0.001640016	Ups	NC_004603.1	2056788	2058047	dicarboxylate/amino acid:cation symporter	-	-	-	-	gnl|CDD|224220;COG1301, GltP, Na+/H+-dicarboxylate symporters [Energy production and conversion].
gene-VP_RS15250	VP_RS15250	VP3075	atpB	813	1.043339185	0.001645314	Ups	NC_004603.1	3282834	3283646	F0F1 ATP synthase subunit A	K02108	GO:0015986:ATP synthesis coupled proton transport	GO:0016021:integral component of membrane;GO:0005886:plasma membrane;GO:0045263:proton-transporting ATP synthase complex, coupling factor F(o)	GO:0046933:proton-transporting ATP synthase activity, rotational mechanism	gnl|CDD|223433;COG0356, AtpB, F0F1-type ATP synthase, subunit a [Energy production and conversion].
gene-VP_RS15035	VP_RS15035	VP3031	VP_RS15035	549	1.061638476	0.001664811	Ups	NC_004603.1	3240249	3240797	gamma carbonic anhydrase family protein	-	GO:0070207:protein homotrimerization	GO:0005829:cytosol	GO:0042802:identical protein binding;GO:0008270:zinc ion binding	gnl|CDD|223735;COG0663, PaaY, Carbonic anhydrases/acetyltransferases, isoleucine patch superfamily [General function prediction only].
gene-VP_RS20030	VP_RS20030	VPA1012	VP_RS20030	318	-1.608396131	0.001770259	Down	NC_004605.1	1066364	1066681	cytochrome c	-	-	-	-	gnl|CDD|225418;COG2863, COG2863, Cytochrome c553 [Energy production and conversion].
gene-VP_RS14625	VP_RS14625	VP2954	ftsX	969	1.01675895	0.001794823	Ups	NC_004603.1	3157876	3158844	permease-like cell division protein FtsX	K09811	-	-	-	gnl|CDD|225088;COG2177, FtsX, Cell division protein [Cell division and chromosome partitioning].
gene-VP_RS11885	VP_RS11885	VP2450	VP_RS11885	414	1.03022953	0.001811667	Ups	NC_004603.1	2571535	2571948	MarR family transcriptional regulator	-	-	-	-	gnl|CDD|224759;COG1846, MarR, Transcriptional regulators [Transcription].
gene-VP_RS12195	VP_RS12195	VP2515	hpt	531	1.338552196	0.001812019	Ups	NC_004603.1	2652366	2652896	hypoxanthine phosphoribosyltransferase	K00760	GO:0032264:IMP salvage;GO:0006166:purine ribonucleoside salvage	GO:0005737:cytoplasm	GO:0052657:guanine phosphoribosyltransferase activity;GO:0004422:hypoxanthine phosphoribosyltransferase activity;GO:0046872:metal ion binding;GO:0000166:nucleotide binding	gnl|CDD|223707;COG0634, Hpt, Hypoxanthine-guanine phosphoribosyltransferase [Nucleotide transport and metabolism].
gene-VP_RS08920	VP_RS08920	VP1840	VP_RS08920	582	-1.196766506	0.001812343	Down	NC_004603.1	1933966	1934547	hypothetical protein	-	-	-	-	-
gene-VP_RS07340	VP_RS07340	VP1516	VP_RS07340	417	1.06126496	0.001825724	Ups	NC_004603.1	1626112	1626528	membrane protein	-	-	-	-	-
gene-VP_RS19890	VP_RS19890	VPA0986	nirD	324	-1.847651878	0.001858781	Down	NC_004605.1	1031544	1031867	nitrite reductase small subunit NirD	K00363	GO:0042128:nitrate assimilation	GO:0005737:cytoplasm	GO:0051537:2 iron, 2 sulfur cluster binding;GO:0008942:nitrite reductase [NAD(P)H] activity	gnl|CDD|225057;COG2146, {NirD}, Ferredoxin subunits of nitrite reductase and ring-hydroxylating dioxygenases [Inorganic ion transport and metabolism / General function prediction only].
gene-VP_RS06225	VP_RS06225	VP1281	rpmI	195	1.386555778	0.001874744	Ups	NC_004603.1	1359806	1360000	50S ribosomal protein L35	K02916	GO:0006412:translation	GO:0005840:ribosome	GO:0003735:structural constituent of ribosome	gnl|CDD|223368;COG0291, RpmI, Ribosomal protein L35 [Translation, ribosomal structure and biogenesis].
gene-VP_RS14090	VP_RS14090	VP2864	VP_RS14090	1308	-1.608412742	0.001899947	Down	NC_004603.1	3031001	3032308	anaerobic C4-dicarboxylate transporter	-	-	GO:0016021:integral component of membrane;GO:0005886:plasma membrane	GO:0015556:C4-dicarboxylate transmembrane transporter activity	gnl|CDD|225332;COG2704, DcuB, Anaerobic C4-dicarboxylate transporter [General function prediction only].
gene-VP_RS22175	VP_RS22175	VPA1465	VP_RS22175	2307	-1.467630313	0.001929529	Down	NC_004605.1	1560722	1563028	proprotein convertase P-domain-containing protein	-	-	-	-	gnl|CDD|227271;COG4935, COG4935, Regulatory P domain of the subtilisin-like proprotein convertases and other proteases [Posttranslational modification, protein turnover, chaperones].
gene-VP_RS22295	VP_RS22295	VPA1491	VP_RS22295	735	1.153898257	0.001956084	Ups	NC_004605.1	1590316	1591050	flagellar brake protein	-	-	GO:0009425:bacterial-type flagellum basal body	GO:0048037:cofactor binding;GO:0035438:cyclic-di-GMP binding	-
gene-VP_RS09695	VP_RS09695	VP1995	VP_RS09695	720	-1.200170684	0.001967293	Down	NC_004603.1	2090036	2090755	ABC transporter ATP-binding protein	-	GO:0046677:response to antibiotic	GO:0016021:integral component of membrane;GO:0005886:plasma membrane	GO:0042895:antibiotic transmembrane transporter activity;GO:0005524:ATP binding;GO:0016887:ATPase activity;GO:0015562:efflux transmembrane transporter activity	gnl|CDD|224059;COG1136, SalX, ABC-type antimicrobial peptide transport system, ATPase component [Defense mechanisms].
gene-VP_RS05265	VP_RS05265	--	VP_RS05265	264	-1.478950542	0.002013402	Down	NC_004603.1	1132063	1132326	hypothetical protein	-	-	-	-	-
gene-VP_RS20745	VP_RS20745	VPA1164	VP_RS20745	408	1.387647892	0.002019267	Ups	NC_004605.1	1230083	1230490	helix-turn-helix domain-containing protein	-	-	-	-	-
gene-VP_RS10005	VP_RS10005	VP2058	rpmF	171	1.295475502	0.002039345	Ups	NC_004603.1	2158265	2158435	50S ribosomal protein L32	K02911	GO:0006412:translation	GO:0015934:large ribosomal subunit	GO:0003735:structural constituent of ribosome	gnl|CDD|223410;COG0333, RpmF, Ribosomal protein L32 [Translation, ribosomal structure and biogenesis].
gene-VP_RS07110	VP_RS07110	VP1466	VP_RS07110	1173	-1.65907879	0.002055075	Down	NC_004603.1	1578714	1579886	glycosyltransferase family 4 protein	-	-	-	-	gnl|CDD|223515;COG0438, RfaG, Glycosyltransferase [Cell envelope biogenesis, outer membrane].
gene-VP_RS19240	VP_RS19240	VPA0851	focA	1452	-1.854297433	0.002062654	Down	NC_004605.1	885825	887276	formate transporter FocA	-	-	GO:0016021:integral component of membrane;GO:0005886:plasma membrane	GO:0015499:formate transmembrane transporter activity;GO:0042802:identical protein binding	gnl|CDD|225027;COG2116, FocA, Formate/nitrite family of transporters [Inorganic ion transport and metabolism].
gene-VP_RS22935	VP_RS22935	VPA1626	VP_RS22935	615	-1.037089855	0.002138531	Down	NC_004605.1	1730065	1730679	SCO family protein	-	-	-	-	gnl|CDD|224910;COG1999, COG1999, Uncharacterized protein SCO1/SenC/PrrC, involved in biogenesis of respiratory and photosynthetic systems [General function prediction only].
gene-VP_RS01210	VP_RS01210	VP0247	rraA	513	-1.192257448	0.002189892	Down	NC_004603.1	258443	258955	ribonuclease E activity regulator RraA	-	-	GO:0005737:cytoplasm	GO:0060698:endoribonuclease inhibitor activity;GO:0019899:enzyme binding	gnl|CDD|223756;COG0684, MenG, Demethylmenaquinone methyltransferase [Coenzyme metabolism].
gene-VP_RS08940	VP_RS08940	VP1842	VP_RS08940	285	1.011616826	0.002207035	Ups	NC_004603.1	1935516	1935800	type II toxin-antitoxin system RelB/DinJ family antitoxin	-	-	-	-	gnl|CDD|226860;COG4453, COG4453, Uncharacterized protein conserved in bacteria [Function unknown].
gene-VP_RS17585	VP_RS17585	VPA0491	VP_RS17585	1632	-1.184747202	0.002299943	Down	NC_004605.1	496960	498591	methyl-accepting chemotaxis protein	K03406	-	-	-	gnl|CDD|223910;COG0840, Tar, Methyl-accepting chemotaxis protein [Cell motility and secretion / Signal transduction mechanisms].
gene-VP_RS20065	VP_RS20065	VPA1020	VP_RS20065	525	1.191862299	0.002323267	Ups	NC_004605.1	1072830	1073354	AAA family ATPase	-	-	-	-	gnl|CDD|223637;COG0563, Adk, Adenylate kinase and related kinases [Nucleotide transport and metabolism].
gene-VP_RS13625	VP_RS13625	VP2775	tusC	357	-1.292063293	0.002363617	Down	NC_004603.1	2943498	2943854	sulfurtransferase complex subunit TusC	K07236	-	GO:0005737:cytoplasm	-	gnl|CDD|225475;COG2923, DsrF, Uncharacterized protein involved in the oxidation of intracellular sulfur [Inorganic ion transport and metabolism].
gene-VP_RS09500	VP_RS09500	VP1952	VP_RS09500	711	1.346562011	0.002376728	Ups	NC_004603.1	2044249	2044959	calcium-binding protein	-	-	-	-	gnl|CDD|225483;COG2931, COG2931, RTX toxins and related Ca2+-binding proteins [Secondary metabolites biosynthesis, transport, and catabolism].
gene-VP_RS05210	VP_RS05210	VP1070	VP_RS05210	450	-1.023175414	0.002428734	Down	NC_004603.1	1120488	1120937	L-alanine exporter AlaE	-	GO:0032973:amino acid export across plasma membrane	GO:0005887:integral component of plasma membrane	GO:0034639:L-amino acid efflux transmembrane transporter activity	-
gene-VP_RS22230	VP_RS22230	VPA1477	VP_RS22230	1485	-1.003676251	0.002441587	Down	NC_004605.1	1576604	1578088	hypothetical protein	-	-	-	-	-
gene-VP_RS01200	VP_RS01200	VP0244	glpX	1008	1.057220759	0.002475035	Ups	NC_004603.1	256743	257750	class II fructose-bisphosphatase	K02446	GO:0006094:gluconeogenesis;GO:0006071:glycerol metabolic process	GO:0005737:cytoplasm	GO:0042132:fructose 1,6-bisphosphate 1-phosphatase activity;GO:0046872:metal ion binding	gnl|CDD|224411;COG1494, GlpX, Fructose-1,6-bisphosphatase/sedoheptulose 1,7-bisphosphatase and related proteins [Carbohydrate transport and metabolism].
gene-VP_RS20760	VP_RS20760	VPA1167	VP_RS20760	948	1.006614426	0.002478761	Ups	NC_004605.1	1233406	1234353	TDT family transporter	-	-	-	-	gnl|CDD|224194;COG1275, TehA, Tellurite resistance protein and related permeases [Inorganic ion transport and metabolism].
gene-VP_RS13700	VP_RS13700	VP2792	VP_RS13700	870	-1.017666526	0.002500742	Down	NC_004603.1	2955706	2956575	phosphoribulokinase	K00855	GO:0005975:carbohydrate metabolic process	-	GO:0005524:ATP binding;GO:0008974:phosphoribulokinase activity	gnl|CDD|226463;COG3954, PrkB, Phosphoribulokinase [Energy production and conversion].
gene-VP_RS22700	VP_RS22700	VPA1576	VP_RS22700	870	1.088535938	0.002505068	Ups	NC_004605.1	1672966	1673835	DMT family transporter	-	-	-	-	gnl|CDD|223769;COG0697, RhaT, Permeases of the drug/metabolite transporter (DMT) superfamily [Carbohydrate transport and metabolism / Amino acid transport and metabolism / General function prediction only].
gene-VP_RS07985	VP_RS07985	VP1658	vcrH	489	-1.458383488	0.002526225	Down	NC_004603.1	1777109	1777597	SycD/LcrH family type III secretion system chaperone VcrH	-	-	-	-	gnl|CDD|223533;COG0457, NrfG, FOG: TPR repeat [General function prediction only].
gene-VP_RS11850	VP_RS11850	VP2443	VP_RS11850	450	1.858950041	0.002536658	Ups	NC_004603.1	2564079	2564528	hypothetical protein	-	-	-	-	-
gene-VP_RS19895	VP_RS19895	VPA0987	nirB	2565	-1.667331327	0.002544807	Down	NC_004605.1	1031881	1034445	nitrite reductase large subunit NirB	K00362	GO:0009061:anaerobic respiration;GO:0042128:nitrate assimilation	GO:0009344:nitrite reductase complex [NAD(P)H]	GO:0051539:4 iron, 4 sulfur cluster binding;GO:0050660:flavin adenine dinucleotide binding;GO:0020037:heme binding;GO:0051536:iron-sulfur cluster binding;GO:0046872:metal ion binding;GO:0050661:NADP binding;GO:0008942:nitrite reductase [NAD(P)H] activity	gnl|CDD|224171;COG1251, NirB, NAD(P)H-nitrite reductase [Energy production and conversion].
gene-VP_RS19325	VP_RS19325	VPA0865	VP_RS19325	597	-1.067999836	0.002546333	Down	NC_004605.1	905251	905847	DUF2238 domain-containing protein	-	-	-	-	gnl|CDD|226173;COG3647, COG3647, Predicted membrane protein [Function unknown].
gene-VP_RS03520	VP_RS03520	VP0733	miaB	1425	1.064783521	0.002557822	Ups	NC_004603.1	768970	770394	tRNA (N6-isopentenyl adenosine(37)-C2)-methylthiotransferase MiaB	-	GO:0006400:tRNA modification	GO:0005737:cytoplasm	GO:0051539:4 iron, 4 sulfur cluster binding;GO:0046872:metal ion binding;GO:0016740:transferase activity	gnl|CDD|223694;COG0621, MiaB, 2-methylthioadenine synthetase [Translation, ribosomal structure and biogenesis].
gene-VP_RS09055	VP_RS09055	VP1860	VP_RS09055	510	-1.775917864	0.002566859	Down	NC_004603.1	1945526	1946035	ClbS/DfsB family four-helix bundle protein	-	-	-	-	gnl|CDD|226733;COG4283, COG4283, Uncharacterized conserved protein [Function unknown].
gene-VP_RS15440	VP_RS15440	VPA0040	VP_RS15440	354	1.538235762	0.002625959	Ups	NC_004605.1	33460	33813	DUF413 domain-containing protein	-	-	-	-	gnl|CDD|225627;COG3085, COG3085, Uncharacterized protein conserved in bacteria [Function unknown].
gene-VP_RS00255	VP_RS00255	VP0047	VP_RS00255	1716	1.002371181	0.002641703	Ups	NC_004603.1	52216	53931	ABC transporter ATP-binding protein	K02031	-	-	-	gnl|CDD|224048;COG1123, COG1123, ATPase components of various ABC-type transport systems, contain duplicated ATPase [General function prediction only].
gene-VP_RS14620	VP_RS14620	VP2953	rpoH	861	1.027579124	0.002644649	Ups	NC_004603.1	3156840	3157700	RNA polymerase sigma factor RpoH	-	GO:0009408:response to heat;GO:0001123:transcription initiation from bacterial-type RNA polymerase promoter	GO:0005737:cytoplasm	GO:0003677:DNA binding;GO:0003700:DNA-binding transcription factor activity;GO:0016987:sigma factor activity	gnl|CDD|223642;COG0568, RpoD, DNA-directed RNA polymerase, sigma subunit (sigma70/sigma32) [Transcription].
gene-VP_RS01325	VP_RS01325	VP0271	rpsH	393	1.529610322	0.002679518	Ups	NC_004603.1	274167	274559	30S ribosomal protein S8	K02994	GO:0006412:translation	GO:0005840:ribosome	GO:0019843:rRNA binding;GO:0003735:structural constituent of ribosome	gnl|CDD|223174;COG0096, RpsH, Ribosomal protein S8 [Translation, ribosomal structure and biogenesis].
gene-VP_RS13990	VP_RS13990	VP2842	frdC	384	-1.47147895	0.002715073	Down	NC_004603.1	3010485	3010868	fumarate reductase subunit FrdC	K00246	-	GO:0016021:integral component of membrane;GO:0005886:plasma membrane	-	gnl|CDD|225573;COG3029, FrdC, Fumarate reductase subunit C [Energy production and conversion].
gene-VP_RS08015	VP_RS08015	VP1664	vscX	378	-1.46769055	0.002743061	Down	NC_004603.1	1782656	1783033	type III secretion system protein VscX	K04059	-	-	-	-
gene-VP_RS04320	VP_RS04320	VP0887	VP_RS04320	621	-1.051871585	0.002744202	Down	NC_004603.1	921106	921726	outer membrane lipoprotein carrier protein LolA	-	-	-	-	-
gene-VP_RS16450	VP_RS16450	VPA0243	VP_RS16450	909	-1.463123349	0.002788113	Down	NC_004605.1	247859	248767	VirK/YbjX family protein	-	-	-	-	gnl|CDD|225537;COG2990, VirK, Uncharacterized protein conserved in bacteria [Function unknown].
gene-VP_RS18765	VP_RS18765	VPA0747	mshA	537	1.515674039	0.002796777	Ups	NC_004605.1	779358	779894	type IV pilin MshA	K10924	-	-	-	-
gene-VP_RS18130	VP_RS18130	VPA0609	VP_RS18130	1539	1.064546187	0.002866508	Ups	NC_004605.1	612869	614407	bifunctional diguanylate cyclase/phosphodiesterase	-	-	-	-	gnl|CDD|225110;COG2200, Rtn, c-di-GMP phosphodiesterase class I (EAL domain) [Signal transduction mechanisms].
gene-VP_RS08900	VP_RS08900	VP1835	VP_RS08900	375	-1.339311518	0.002937191	Down	NC_004603.1	1931562	1931936	hypothetical protein	-	-	-	-	-
gene-VP_RS22900	VP_RS22900	VPA1617	mtgA	678	1.788178461	0.002939546	Ups	NC_004605.1	1716371	1717048	monofunctional biosynthetic peptidoglycan transglycosylase	K03814	GO:0071555:cell wall organization;GO:0009252:peptidoglycan biosynthetic process;GO:0008360:regulation of cell shape	GO:0016021:integral component of membrane;GO:0009274:peptidoglycan-based cell wall;GO:0005886:plasma membrane	GO:0008955:peptidoglycan glycosyltransferase activity;GO:0016763:transferase activity, transferring pentosyl groups	gnl|CDD|223815;COG0744, MrcB, Membrane carboxypeptidase (penicillin-binding protein) [Cell envelope biogenesis, outer membrane].
gene-VP_RS18255	VP_RS18255	VPA0636	artP	744	-1.41215034	0.002956521	Down	NC_004605.1	642512	643255	arginine ABC transporter ATP-binding protein ArtP	K10000	-	GO:0005886:plasma membrane	GO:0015424:amino acid-transporting ATPase activity;GO:0005524:ATP binding	gnl|CDD|226635;COG4161, ArtP, ABC-type arginine transport system, ATPase component [Amino acid transport and metabolism].
gene-VP_RS18325	VP_RS18325	VPA0652	VP_RS18325	474	1.024097691	0.002992144	Ups	NC_004605.1	656510	656983	copper chaperone PCu(A)C	-	-	-	-	gnl|CDD|225403;COG2847, COG2847, Copper(I)-binding protein [Inorganic ion transport and metabolism].
gene-VP_RS07330	VP_RS07330	VP1514	fdh3B	609	1.5346708	0.003048295	Ups	NC_004603.1	1624453	1625061	formate dehydrogenase FDH3 subunit beta	K00124	-	-	GO:0051539:4 iron, 4 sulfur cluster binding;GO:0009055:electron transfer activity;GO:0046872:metal ion binding	gnl|CDD|223514;COG0437, HybA, Fe-S-cluster-containing hydrogenase components 1 [Energy production and conversion].
gene-VP_RS07095	VP_RS07095	VP1463	VP_RS07095	1125	-1.871604784	0.003088548	Down	NC_004603.1	1574690	1575814	glycosyltransferase	-	-	-	-	gnl|CDD|223515;COG0438, RfaG, Glycosyltransferase [Cell envelope biogenesis, outer membrane].
gene-VP_RS02875	VP_RS02875	VP0598	iscA	324	1.150405487	0.003132441	Ups	NC_004603.1	624101	624424	iron-sulfur cluster assembly protein IscA	-	GO:0016226:iron-sulfur cluster assembly;GO:0097428:protein maturation by iron-sulfur cluster transfer	-	GO:0005506:iron ion binding;GO:0051536:iron-sulfur cluster binding;GO:0005198:structural molecule activity	gnl|CDD|223393;COG0316, sufA, Fe-S cluster assembly scaffold protein [Posttranslational modification, protein turnover, chaperones].
gene-VP_RS07085	VP_RS07085	VP1461	VP_RS07085	1119	-1.680417696	0.003169307	Down	NC_004603.1	1571906	1573024	glycosyltransferase	-	-	-	-	gnl|CDD|223515;COG0438, RfaG, Glycosyltransferase [Cell envelope biogenesis, outer membrane].
gene-VP_RS01455	VP_RS01455	VP0299	VP_RS01455	495	1.25350388	0.003238596	Ups	NC_004603.1	295538	296032	DUF3299 domain-containing protein	-	-	-	-	gnl|CDD|226026;COG3495, COG3495, Uncharacterized protein conserved in bacteria [Function unknown].
gene-VP_RS21450	VP_RS21450	--	VP_RS21450	186	-1.049334434	0.003239198	Down	NC_004605.1	1390102	1390287	hypothetical protein	-	-	-	-	-
gene-VP_RS15800	VP_RS15800	VPA0115	VP_RS15800	1143	1.135319525	0.003253632	Ups	NC_004605.1	107093	108235	helix-turn-helix domain-containing protein	-	-	-	-	gnl|CDD|226355;COG3835, CdaR, Sugar diacid utilization regulator [Transcription / Signal transduction mechanisms].
gene-VP_RS23060	VP_RS23060	VPA1651	VP_RS23060	1887	-1.328319187	0.00330844	Down	NC_004605.1	1765651	1767537	methyl-accepting chemotaxis protein	K03406	-	-	-	gnl|CDD|223910;COG0840, Tar, Methyl-accepting chemotaxis protein [Cell motility and secretion / Signal transduction mechanisms].
gene-VP_RS07020	VP_RS07020	VP1447	VP_RS07020	2448	-1.602680038	0.003380145	Down	NC_004603.1	1556226	1558673	dimethyl sulfoxide reductase subunit A	K07306	GO:0009061:anaerobic respiration	GO:0009390:dimethyl sulfoxide reductase complex;GO:0031237:intrinsic component of periplasmic side of plasma membrane	GO:0051539:4 iron, 4 sulfur cluster binding;GO:0048037:cofactor binding;GO:0009389:dimethyl sulfoxide reductase activity;GO:0009055:electron transfer activity;GO:0030151:molybdenum ion binding;GO:0043546:molybdopterin cofactor binding	gnl|CDD|223321;COG0243, BisC, Anaerobic dehydrogenases, typically selenocysteine-containing [Energy production and conversion].
gene-VP_RS10395	VP_RS10395	VP2137	VP_RS10395	1515	-1.266798598	0.003418881	Down	NC_004603.1	2247510	2249024	hypothetical protein	-	-	-	-	-
gene-VP_RS21975	VP_RS21975	VPA1424	VP_RS21975	1908	-2.011940769	0.00359124	Down	NC_004605.1	1497413	1499320	fructose-specific PTS transporter subunit EIIC	K02768	-	-	-	gnl|CDD|224218;COG1299, FruA, Phosphotransferase system, fructose-specific IIC component [Carbohydrate transport and metabolism].
gene-VP_RS03350	VP_RS03350	VP0698	VP_RS03350	1362	-1.638448023	0.003613945	Down	NC_004603.1	730266	731627	LOG family protein	K06966	-	-	GO:0008714:AMP nucleosidase activity;GO:0047405:pyrimidine-5'-nucleotide nucleosidase activity	gnl|CDD|224527;COG1611, COG1611, Predicted Rossmann fold nucleotide-binding protein [General function prediction only].
gene-VP_RS08965	VP_RS08965	VP1847	VP_RS08965	399	-1.033632209	0.003632716	Down	NC_004603.1	1937695	1938093	DUF1311 domain-containing protein	-	-	-	-	gnl|CDD|226278;COG3755, COG3755, Uncharacterized protein conserved in bacteria [Function unknown].
gene-VP_RS20950	VP_RS20950	VPA1206	VP_RS20950	621	1.103273503	0.003637176	Ups	NC_004605.1	1280656	1281276	LysE family translocator	-	-	-	-	gnl|CDD|224199;COG1280, RhtB, Putative threonine efflux protein [Amino acid transport and metabolism].
gene-VP_RS07995	VP_RS07995	VP1660	vcrG	285	-1.934188152	0.003643207	Down	NC_004603.1	1779438	1779722	LcrG family type III secretion system chaperone VcrG	-	-	-	-	-
gene-VP_RS04705	VP_RS04705	VP0960	udp	759	-1.221170966	0.003702837	Down	NC_004603.1	1002472	1003230	uridine phosphorylase	K00757	GO:0009116:nucleoside metabolic process;GO:0009166:nucleotide catabolic process;GO:0044206:UMP salvage	GO:0005737:cytoplasm	GO:0004850:uridine phosphorylase activity	gnl|CDD|225376;COG2820, Udp, Uridine phosphorylase [Nucleotide transport and metabolism].
gene-VP_RS02510	VP_RS02510	VP0526	VP_RS02510	1149	1.217383117	0.003744425	Ups	NC_004603.1	543172	544320	Na/Pi cotransporter family protein	-	-	-	-	gnl|CDD|224202;COG1283, NptA, Na+/phosphate symporter [Inorganic ion transport and metabolism].
gene-VP_RS15500	VP_RS15500	VPA0053	VP_RS15500	591	-1.025330149	0.003824855	Down	NC_004605.1	44076	44666	TetR/AcrR family transcriptional regulator	-	-	-	-	gnl|CDD|224228;COG1309, AcrR, Transcriptional regulator [Transcription].
gene-VP_RS20700	VP_RS20700	VPA1155	VP_RS20700	1638	1.146638035	0.003851719	Ups	NC_004605.1	1218547	1220184	electron transfer flavoprotein-ubiquinone oxidoreductase	-	GO:0022904:respiratory electron transport chain	-	GO:0051539:4 iron, 4 sulfur cluster binding;GO:0009055:electron transfer activity;GO:0004174:electron-transferring-flavoprotein dehydrogenase activity;GO:0046872:metal ion binding;GO:0043783:oxidoreductase activity, oxidizing metal ions with flavin as acceptor;GO:0048039:ubiquinone binding	gnl|CDD|223717;COG0644, FixC, Dehydrogenases (flavoproteins) [Energy production and conversion].
gene-VP_RS23195	VP_RS23195	VPA1680	VP_RS23195	1098	-1.533071984	0.003882739	Down	NC_004605.1	1801169	1802266	YdcF family protein	-	-	-	-	gnl|CDD|224351;COG1434, COG1434, Uncharacterized conserved protein [Function unknown].
gene-VP_RS08040	VP_RS08040	VP1669	vscO	462	-1.794657433	0.003883361	Down	NC_004603.1	1786055	1786516	type III secretion system central stalk protein VscO	K04056	-	-	-	-
gene-VP_RS22675	VP_RS22675	VPA1571	VP_RS22675	456	-1.093874382	0.003904106	Down	NC_004605.1	1668246	1668701	GNAT family N-acetyltransferase	-	-	-	GO:0016746:transferase activity, transferring acyl groups	gnl|CDD|224167;COG1246, ArgA, N-acetylglutamate synthase and related acetyltransferases [Amino acid transport and metabolism].
gene-VP_RS18260	VP_RS18260	VPA0637	VP_RS18260	744	-1.036809341	0.003916748	Down	NC_004605.1	643344	644087	arginine ABC transporter substrate-binding protein	K09997	GO:0006865:amino acid transport	GO:0016020:membrane;GO:0030288:outer membrane-bounded periplasmic space;GO:0042597:periplasmic space	GO:0004970:ionotropic glutamate receptor activity	gnl|CDD|223904;COG0834, HisJ, ABC-type amino acid transport/signal transduction systems, periplasmic component/domain [Amino acid transport and metabolism / Signal transduction mechanisms].
gene-VP_RS05365	VP_RS05365	VP1102	VP_RS05365	1197	1.024408206	0.003982211	Ups	NC_004603.1	1159401	1160597	methyltransferase	-	-	-	-	-
gene-VP_RS09390	VP_RS09390	VP1933	VP_RS09390	708	1.172674494	0.003985244	Ups	NC_004603.1	2019868	2020575	bifunctional 3-demethylubiquinone 3-O-methyltransferase/2-octaprenyl-6-hydroxy phenol methylase	K00568	GO:0006744:ubiquinone biosynthetic process	-	GO:0008425:2-polyprenyl-6-methoxy-1,4-benzoquinone methyltransferase activity;GO:0008689:3-demethylubiquinone-9 3-O-methyltransferase activity	gnl|CDD|225137;COG2227, UbiG, 2-polyprenyl-3-methyl-5-hydroxy-6-metoxy-1,4-benzoquinol methylase [Coenzyme metabolism].
gene-VP_RS16320	VP_RS16320	VPA0217	yjjG	675	1.32459402	0.004212793	Ups	NC_004605.1	219675	220349	pyrimidine 5'-nucleotidase	-	-	GO:0005737:cytoplasm	GO:0008253:5'-nucleotidase activity;GO:0046872:metal ion binding;GO:0000166:nucleotide binding	gnl|CDD|223943;COG1011, COG1011, Predicted hydrolase (HAD superfamily) [General function prediction only].
gene-VP_RS15615	VP_RS15615	VPA0077	kduD	762	-1.021571296	0.004251008	Down	NC_004605.1	68938	69699	2-dehydro-3-deoxy-D-gluconate 5-dehydrogenase KduD	K00065	GO:0019698:D-galacturonate catabolic process;GO:0042840:D-glucuronate catabolic process	-	GO:0047001:2-dehydro-3-deoxy-D-gluconate 5-dehydrogenase activity;GO:0008678:2-deoxy-D-gluconate 3-dehydrogenase activity;GO:0051287:NAD binding;GO:0016616:oxidoreductase activity, acting on the CH-OH group of donors, NAD or NADP as acceptor;GO:0033764:steroid dehydrogenase activity, acting on the CH-OH group of donors, NAD or NADP as acceptor	gnl|CDD|223959;COG1028, FabG, Dehydrogenases with different specificities (related to short-chain alcohol dehydrogenases) [Secondary metabolites biosynthesis, transport, and catabolism / General function prediction only].
gene-VP_RS16050	VP_RS16050	VPA0159	VP_RS16050	831	1.604101055	0.004259339	Ups	NC_004605.1	153872	154702	DUF4198 domain-containing protein	-	-	-	-	gnl|CDD|227591;COG5266, CbiK, ABC-type Co2+ transport system, periplasmic component [Inorganic ion transport and metabolism].
gene-VP_RS21030	VP_RS21030	VPA1222	VP_RS21030	321	-1.039928551	0.004272529	Down	NC_004605.1	1296709	1297029	GIY-YIG nuclease family protein	-	-	-	-	gnl|CDD|225383;COG2827, COG2827, Predicted endonuclease containing a URI domain [DNA replication, recombination, and repair].
gene-VP_RS10850	VP_RS10850	VP2235	flhA	2100	-1.231571086	0.004278385	Down	NC_004603.1	2348236	2350335	flagellar biosynthesis protein FlhA	K02400	-	-	-	gnl|CDD|224217;COG1298, FlhA, Flagellar biosynthesis pathway, component FlhA [Cell motility and secretion / Intracellular trafficking and secretion].
gene-VP_RS17980	VP_RS17980	VPA0577	VP_RS17980	339	1.397511859	0.004473114	Ups	NC_004605.1	577226	577564	4a-hydroxytetrahydrobiopterin dehydratase	K01724	GO:0006729:tetrahydrobiopterin biosynthetic process	-	GO:0008124:4-alpha-hydroxytetrahydrobiopterin dehydratase activity	gnl|CDD|225065;COG2154, COG2154, Pterin-4a-carbinolamine dehydratase [Coenzyme metabolism].
gene-VP_RS09225	VP_RS09225	VP1898	VP_RS09225	300	-1.225401143	0.004504255	Down	NC_004603.1	1982022	1982321	hypothetical protein	-	-	-	-	-
gene-VP_RS01545	VP_RS01545	VP0318	thiQ	705	1.20586962	0.004633201	Ups	NC_004603.1	314414	315118	thiamine ABC transporter ATP-binding protein	K02062	GO:0071934:thiamine transmembrane transport;GO:0015888:thiamine transport	GO:0016021:integral component of membrane;GO:0005886:plasma membrane	GO:0005524:ATP binding;GO:0048502:thiamine-transporting ATPase activity	gnl|CDD|226360;COG3840, ThiQ, ABC-type thiamine transport system, ATPase component [Coenzyme metabolism].
gene-VP_RS07960	VP_RS07960	VP1653	VP_RS07960	1527	1.60207843	0.004640729	Ups	NC_004603.1	1770998	1772524	tripartite tricarboxylate transporter permease	K07793	-	-	-	gnl|CDD|225870;COG3333, COG3333, Uncharacterized protein conserved in bacteria [Function unknown].
gene-VP_RS02290	VP_RS02290	VP0479	mtnN	696	1.055757114	0.004708141	Ups	NC_004603.1	485380	486075	5'-methylthioadenosine/S-adenosylhomocysteine nucleosidase	K01243	GO:0019509:L-methionine salvage from methylthioadenosine;GO:0019284:L-methionine salvage from S-adenosylmethionine;GO:0009164:nucleoside catabolic process	-	GO:0008782:adenosylhomocysteine nucleosidase activity;GO:0008930:methylthioadenosine nucleosidase activity	gnl|CDD|223846;COG0775, Pfs, Nucleoside phosphorylase [Nucleotide transport and metabolism].
gene-VP_RS01765	VP_RS01765	VP0366	ptsP	2400	-1.145304467	0.004826494	Down	NC_004603.1	363920	366319	phosphoenolpyruvate--protein phosphotransferase	K02768	-	-	-	gnl|CDD|224006;COG1080, PtsA, Phosphoenolpyruvate-protein kinase (PTS system EI component in bacteria) [Carbohydrate transport and metabolism].
gene-VP_RS14310	VP_RS14310	VP2900	VP_RS14310	1494	-1.148676043	0.00495908	Down	NC_004603.1	3084855	3086348	KAP family NTPase	-	-	-	-	gnl|CDD|227265;COG4928, COG4928, Predicted P-loop ATPase [General function prediction only].
gene-VP_RS06510	VP_RS06510	VP1342	VP_RS06510	1797	-1.007946006	0.004967445	Down	NC_004603.1	1422425	1424221	aminopeptidase P family protein	-	-	-	-	gnl|CDD|223085;COG0006, PepP, Xaa-Pro aminopeptidase [Amino acid transport and metabolism].
gene-VP_RS23425	VP_RS23425	VPA1731	VP_RS23425	1851	-1.470731048	0.004993277	Down	NC_004605.1	1849594	1851444	sensor histidine kinase	K10125	-	-	-	gnl|CDD|226654;COG4191, COG4191, Signal transduction histidine kinase regulating C4-dicarboxylate transport system [Signal transduction mechanisms].
gene-VP_RS10140	VP_RS10140	VP2085	VP_RS10140	423	-1.013889801	0.005005297	Down	NC_004603.1	2193580	2194002	hypothetical protein	-	-	-	-	-
gene-VP_RS06230	VP_RS06230	VP1282	rplT	354	1.280414187	0.00503859	Ups	NC_004603.1	1360041	1360394	50S ribosomal protein L20	K02887	GO:0000027:ribosomal large subunit assembly;GO:0006412:translation	GO:0005840:ribosome	GO:0019843:rRNA binding;GO:0003735:structural constituent of ribosome	gnl|CDD|223369;COG0292, RplT, Ribosomal protein L20 [Translation, ribosomal structure and biogenesis].
gene-VP_RS23055	VP_RS23055	VPA1650	VP_RS23055	2748	-1.08806894	0.005048346	Down	NC_004605.1	1762487	1765234	insulinase family protein	-	-	-	-	gnl|CDD|223685;COG0612, PqqL, Predicted Zn-dependent peptidases [General function prediction only].
gene-VP_RS03800	VP_RS03800	VP0771	flgM	318	-1.115622764	0.005120518	Down	NC_004603.1	808122	808439	flagellar biosynthesis anti-sigma factor FlgM	K02398	-	-	-	gnl|CDD|225352;COG2747, FlgM, Negative regulator of flagellin synthesis (anti-sigma28 factor) [Transcription / Cell motility and secretion / Intracellular trafficking and secretion].
gene-VP_RS18330	VP_RS18330	VPA0654	VP_RS18330	462	1.358644959	0.005361654	Ups	NC_004605.1	657074	657535	hypothetical protein	-	-	-	-	-
gene-VP_RS15810	VP_RS15810	VPA0117	VP_RS15810	1137	1.329878005	0.00547224	Ups	NC_004605.1	109763	110899	glycerate kinase	K00865	GO:0031388:organic acid phosphorylation	-	GO:0005524:ATP binding;GO:0008887:glycerate kinase activity	gnl|CDD|224840;COG1929, COG1929, Glycerate kinase [Carbohydrate transport and metabolism].
gene-VP_RS07805	VP_RS07805	VP1622	VP_RS07805	1107	1.85803991	0.005474312	Ups	NC_004603.1	1721869	1722975	amino acid ABC transporter permease	K09971	GO:0006865:amino acid transport	GO:0043190:ATP-binding cassette (ABC) transporter complex;GO:0005887:integral component of plasma membrane;GO:0005886:plasma membrane	GO:0022857:transmembrane transporter activity	gnl|CDD|223836;COG0765, HisM, ABC-type amino acid transport system, permease component [Amino acid transport and metabolism].
gene-VP_RS04010	VP_RS04010	VP0822	adk	645	1.408521404	0.005532352	Ups	NC_004603.1	851266	851910	adenylate kinase	K00939	GO:0044209:AMP salvage	GO:0005737:cytoplasm	GO:0004017:adenylate kinase activity;GO:0005524:ATP binding	gnl|CDD|223637;COG0563, Adk, Adenylate kinase and related kinases [Nucleotide transport and metabolism].
gene-VP_RS23030	VP_RS23030	VPA1646	VP_RS23030	645	1.736288883	0.005550422	Ups	NC_004605.1	1756990	1757634	recombinase family protein	-	-	-	-	gnl|CDD|224872;COG1961, PinR, Site-specific recombinases, DNA invertase Pin homologs [DNA replication, recombination, and repair].
gene-VP_RS07435	VP_RS07435	VP1537	VP_RS07435	678	-1.017163826	0.005572756	Down	NC_004603.1	1647939	1648616	sulfite exporter TauE/SafE family protein	-	-	-	-	gnl|CDD|225392;COG2836, COG2836, Uncharacterized conserved protein [Function unknown].
gene-VP_RS01195	VP_RS01195	VP0243	VP_RS01195	615	1.016218235	0.005628689	Ups	NC_004603.1	255983	256597	transcriptional regulator	-	-	-	-	gnl|CDD|225222;COG2345, COG2345, Predicted transcriptional regulator [Transcription].
gene-VP_RS06135	VP_RS06135	VP1264	VP_RS06135	393	-1.352805549	0.005661327	Down	NC_004603.1	1338890	1339282	DNA helicase	-	-	-	-	-
gene-VP_RS19910	VP_RS19910	VPA0991	VP_RS19910	1803	1.257388305	0.005664771	Ups	NC_004605.1	1037440	1039242	cadherin-like domain-containing protein	-	-	-	-	-
gene-VP_RS17225	VP_RS17225	VPA0416	VP_RS17225	1110	1.129158828	0.00572472	Ups	NC_004605.1	410445	411554	1-acyl-sn-glycerol-3-phosphate acyltransferase	-	-	-	-	-
gene-VP_RS20565	VP_RS20565	VPA1126	VP_RS20565	1608	1.23431469	0.005725247	Ups	NC_004605.1	1189213	1190820	methylcrotonoyl-CoA carboxylase	K01969	GO:0015936:coenzyme A metabolic process;GO:0006552:leucine catabolic process	GO:1905202:methylcrotonoyl-CoA carboxylase complex;GO:0005759:mitochondrial matrix;GO:0005739:mitochondrion	GO:0005524:ATP binding;GO:0004485:methylcrotonoyl-CoA carboxylase activity	gnl|CDD|227136;COG4799, COG4799, Acetyl-CoA carboxylase, carboxyltransferase component (subunits alpha and beta) [Lipid metabolism].
gene-VP_RS20765	VP_RS20765	VPA1168	VP_RS20765	1239	1.20810639	0.005787464	Ups	NC_004605.1	1234401	1235639	divalent metal cation transporter	-	-	-	-	gnl|CDD|224826;COG1914, MntH, Mn2+ and Fe2+ transporters of the NRAMP family [Inorganic ion transport and metabolism].
gene-VP_RS04920	VP_RS04920	VP1008	VP_RS04920	984	1.283630501	0.005934202	Ups	NC_004603.1	1055249	1056232	porin	-	-	-	-	gnl|CDD|225744;COG3203, OmpC, Outer membrane protein (porin) [Cell envelope biogenesis, outer membrane].
gene-VP_RS09020	VP_RS09020	--	VP_RS09020	402	-1.236135762	0.005940848	Down	NC_004603.1	1942229	1942630	HIT family protein	-	-	-	-	gnl|CDD|223611;COG0537, Hit, Diadenosine tetraphosphate (Ap4A) hydrolase and other HIT family hydrolases [Nucleotide transport and metabolism / Carbohydrate transport and metabolism / General function prediction only].
gene-VP_RS22120	VP_RS22120	VPA1454	VP_RS22120	1005	1.038898976	0.005969534	Ups	NC_004605.1	1546044	1547048	VWA domain-containing protein	-	-	-	-	gnl|CDD|224161;COG1240, ChlD, Mg-chelatase subunit ChlD [Coenzyme metabolism].
gene-VP_RS20875	VP_RS20875	VPA1193	pepT	1230	-1.642097915	0.006032916	Down	NC_004605.1	1265428	1266657	peptidase T	-	GO:0043171:peptide catabolic process	GO:0005737:cytoplasm	GO:0008237:metallopeptidase activity;GO:0045148:tripeptide aminopeptidase activity;GO:0008270:zinc ion binding	gnl|CDD|225106;COG2195, PepD, Di- and tripeptidases [Amino acid transport and metabolism].
gene-VP_RS17800	VP_RS17800	VPA0539	VP_RS17800	885	1.183122146	0.006117192	Ups	NC_004605.1	543273	544157	cytochrome c oxidase subunit 3	K02276	-	-	-	gnl|CDD|224758;COG1845, CyoC, Heme/copper-type cytochrome/quinol oxidase, subunit 3 [Energy production and conversion].
gene-VP_RS18030	VP_RS18030	VPA0588	VP_RS18030	264	-1.684754069	0.006125227	Down	NC_004605.1	586122	586385	hypothetical protein	-	-	-	-	-
gene-VP_RS05930	VP_RS05930	VP1221	VP_RS05930	624	1.056142213	0.006152381	Ups	NC_004603.1	1284440	1285063	cytochrome subunit of sulfide dehydrogenase	K17230	-	-	-	gnl|CDD|225418;COG2863, COG2863, Cytochrome c553 [Energy production and conversion].
gene-VP_RS18950	VP_RS18950	VPA0788	VP_RS18950	1029	1.102185268	0.006184122	Ups	NC_004605.1	815301	816329	phospholipase A	K01058	-	-	-	gnl|CDD|225385;COG2829, PldA, Outer membrane phospholipase A [Cell envelope biogenesis, outer membrane].
gene-VP_RS01330	VP_RS01330	VP0272	rplF	534	1.526917801	0.006216298	Ups	NC_004603.1	274572	275105	50S ribosomal protein L6	K02933	GO:0006412:translation	GO:0005840:ribosome	GO:0019843:rRNA binding;GO:0003735:structural constituent of ribosome	gnl|CDD|223175;COG0097, RplF, Ribosomal protein L6P/L9E [Translation, ribosomal structure and biogenesis].
gene-VP_RS02645	VP_RS02645	VP0556	raiA	327	-1.566680408	0.00631205	Down	NC_004603.1	573552	573878	ribosome-associated translation inhibitor RaiA	-	GO:0044238:primary metabolic process;GO:0006417:regulation of translation	-	-	gnl|CDD|224461;COG1544, COG1544, Ribosome-associated protein Y (PSrp-1) [Translation, ribosomal structure and biogenesis].
gene-VP_RS20310	VP_RS20310	VPA1072	VP_RS20310	456	1.024342235	0.006346028	Ups	NC_004605.1	1131683	1132138	hypothetical protein	-	-	-	-	-
gene-VP_RS08595	VP_RS08595	VP1791	VP_RS08595	516	1.004739811	0.006406656	Ups	NC_004603.1	1903526	1904041	hypothetical protein	-	-	-	-	-
gene-VP_RS11810	VP_RS11810	VP2435	deoA	1329	-1.007746636	0.006431313	Down	NC_004603.1	2556083	2557411	thymidine phosphorylase	K00758	GO:0006206:pyrimidine nucleobase metabolic process;GO:0046104:thymidine metabolic process	-	GO:0004645:phosphorylase activity;GO:0016154:pyrimidine-nucleoside phosphorylase activity;GO:0009032:thymidine phosphorylase activity	gnl|CDD|223291;COG0213, DeoA, Thymidine phosphorylase [Nucleotide transport and metabolism].
gene-VP_RS17795	VP_RS17795	VPA0538	VP_RS17795	540	1.506381138	0.006438592	Ups	NC_004605.1	542682	543221	cytochrome c oxidase assembly protein	K02258	-	-	-	gnl|CDD|225716;COG3175, COX11, Cytochrome oxidase assembly factor [Posttranslational modification, protein turnover, chaperones].
gene-VP_RS21130	VP_RS21130	VPA1245	VP_RS21130	639	1.207603132	0.006775276	Ups	NC_004605.1	1319398	1320036	HD domain-containing protein	-	-	-	-	gnl|CDD|224336;COG1418, COG1418, Predicted HD superfamily hydrolase [General function prediction only].
gene-VP_RS21115	VP_RS21115	VPA1242	codB	1239	1.321172261	0.006806342	Ups	NC_004605.1	1316197	1317435	cytosine permease	-	GO:0019858:cytosine metabolic process	GO:0016021:integral component of membrane;GO:0005886:plasma membrane	GO:0015209:cytosine transmembrane transporter activity	gnl|CDD|224374;COG1457, CodB, Purine-cytosine permease and related proteins [Nucleotide transport and metabolism].
gene-VP_RS09770	VP_RS09770	VP2010	VP_RS09770	1836	-1.306666574	0.006934814	Down	NC_004603.1	2104070	2105905	sensor histidine kinase	K13040	-	-	-	gnl|CDD|223715;COG0642, BaeS, Signal transduction histidine kinase [Signal transduction mechanisms].
gene-VP_RS18015	VP_RS18015	VPA0585	trpB	1200	-1.258209688	0.007369195	Down	NC_004605.1	583108	584307	tryptophan synthase subunit beta	K06001	-	-	GO:0004834:tryptophan synthase activity	gnl|CDD|223211;COG0133, TrpB, Tryptophan synthase beta chain [Amino acid transport and metabolism].
gene-VP_RS22555	VP_RS22555	VPA1546	flhA	2091	-1.224299643	0.007397842	Down	NC_004605.1	1646823	1648913	flagellar biosynthesis protein FlhA	K02400	GO:0044780:bacterial-type flagellum assembly;GO:0009306:protein secretion	GO:0016021:integral component of membrane;GO:0005886:plasma membrane	-	gnl|CDD|224217;COG1298, FlhA, Flagellar biosynthesis pathway, component FlhA [Cell motility and secretion / Intracellular trafficking and secretion].
gene-VP_RS04855	VP_RS04855	VP0994	pflB	2277	-1.358903314	0.007454973	Down	NC_004603.1	1037883	1040159	formate C-acetyltransferase	K00656	GO:0006006:glucose metabolic process	GO:0005829:cytosol;GO:0016020:membrane	GO:0008861:formate C-acetyltransferase activity	gnl|CDD|224794;COG1882, PflD, Pyruvate-formate lyase [Energy production and conversion].
gene-VP_RS07385	VP_RS07385	VP1526	VP_RS07385	1032	1.37652902	0.007599361	Ups	NC_004603.1	1638231	1639262	extracellular solute-binding protein	K11069	GO:0015846:polyamine transport	GO:0042597:periplasmic space	GO:0019808:polyamine binding	gnl|CDD|223759;COG0687, PotD, Spermidine/putrescine-binding periplasmic protein [Amino acid transport and metabolism].
gene-VP_RS08815	VP_RS08815	VP1825	VP_RS08815	771	-1.052461471	0.00794432	Down	NC_004603.1	1925696	1926466	CBS domain-containing protein	-	-	-	-	gnl|CDD|226147;COG3620, COG3620, Predicted transcriptional regulator with C-terminal CBS domains [Transcription].
gene-VP_RS21320	VP_RS21320	VPA1285	VP_RS21320	342	1.288502411	0.008128725	Ups	NC_004605.1	1364101	1364442	hypothetical protein	-	-	-	-	-
gene-VP_RS11725	VP_RS11725	VP2417	VP_RS11725	1269	1.100661842	0.00818654	Ups	NC_004603.1	2535760	2537028	Tad domain-containing protein	-	-	-	-	-
gene-VP_RS17005	VP_RS17005	VPA0367	VP_RS17005	1035	1.27714318	0.008330467	Ups	NC_004605.1	362693	363727	spermidine/putrescine ABC transporter substrate-binding protein	K11069	-	-	-	gnl|CDD|223759;COG0687, PotD, Spermidine/putrescine-binding periplasmic protein [Amino acid transport and metabolism].
gene-VP_RS01885	VP_RS01885	VP0394	VP_RS01885	663	-1.15294962	0.008553356	Down	NC_004603.1	392724	393386	site-specific DNA-methyltransferase	-	-	-	-	gnl|CDD|223931;COG0863, COG0863, DNA modification methylase [DNA replication, recombination, and repair].
gene-VP_RS19785	VP_RS19785	VPA0965	uhpB	1503	-1.296335252	0.008590159	Down	NC_004605.1	1007737	1009239	signal transduction histidine-protein kinase/phosphatase UhpB	K07675	-	-	-	gnl|CDD|226369;COG3851, UhpB, Signal transduction histidine kinase, glucose-6-phosphate specific [Signal transduction mechanisms].
gene-VP_RS13200	VP_RS13200	VP2691	VP_RS13200	1044	1.024351796	0.008648302	Ups	NC_004603.1	2844138	2845181	rod shape-determining protein	-	GO:0000902:cell morphogenesis;GO:0008360:regulation of cell shape	GO:0005737:cytoplasm	GO:0005524:ATP binding	gnl|CDD|224003;COG1077, MreB, Actin-like ATPase involved in cell morphogenesis [Cell division and chromosome partitioning].
gene-VP_RS00875	VP_RS00875	VP0178	pyrE	642	1.086593157	0.008890956	Ups	NC_004603.1	191665	192306	orotate phosphoribosyltransferase	K00762	GO:0044205:'de novo' UMP biosynthetic process;GO:0009116:nucleoside metabolic process	-	GO:0000287:magnesium ion binding;GO:0004588:orotate phosphoribosyltransferase activity	gnl|CDD|223537;COG0461, PyrE, Orotate phosphoribosyltransferase [Nucleotide transport and metabolism].
gene-VP_RS17235	VP_RS17235	VPA0418	VP_RS17235	273	-1.055342222	0.008897137	Down	NC_004605.1	412475	412747	YnjH family protein	-	-	-	-	-
gene-VP_RS03760	VP_RS03760	VP0762	gltX	1425	1.019717384	0.008944224	Ups	NC_004603.1	800876	802300	glutamate--tRNA ligase	K01885	GO:0006424:glutamyl-tRNA aminoacylation	GO:0005737:cytoplasm	GO:0005524:ATP binding;GO:0004818:glutamate-tRNA ligase activity;GO:0000049:tRNA binding;GO:0008270:zinc ion binding	gnl|CDD|223087;COG0008, GlnS, Glutamyl- and glutaminyl-tRNA synthetases [Translation, ribosomal structure and biogenesis].
